# Supplementary material for: Regulation of phenylpropanoid biosynthesis by MdMYB88 and MdMYB124 contributes to pathogen and drought resistance in apple
Source: Hortic Res. 2020 Jul 1;7:102. doi: 10.1038/s41438-020-0324-2 (PMC7327078; doi:10.1038/s41438-020-0324-2)
Supplement: Supplementary file 3 — supplemental table 1 [file 41438_2020_324_MOESM3_ESM.xlsx]

## Sheet: Sheet1
Supplemental Table 1. Data sets of metabonomic results of MdMYB88/124 RNAi lines after drought stress
Index	Q1 (Da)	Q3 (Da)	Rt (min)	Molecular Weight (Da)	Ionization model	KEGG ID	Compounds	Class	mix01	mix02	mix03	GL3 Control-1	GL3 Control-2	GL3 Control-2	GL3 Drought-1	GL3 Drought-2	GL3 Drought-3	MdMYB88/124 RNAi Control-1	MdMYB88/124 RNAi Control-2	MdMYB88/124 RNAi Control-3	MdMYB88/124 RNAi Drought-1	MdMYB88/124 RNAi Drought-2	MdMYB88/124 RNAi Drought-3
pme0109	212.2	166.1	1.22	211.084	[M+H]+	C07194	"(-)-3-(3,4-Dihydroxyphenyl)-2-methylalanine"	Amino acid derivatives	122000	80800	99000	105000	157000	208000	103000	120000	129000	115000	204000	127000	172000	123000	169000
pme2831	130	88.9	0.86	129.101	[M+H]+	C07151	"1,1-Dimethylbiguanide"	Others	12900	27700	19200	25100	9050	19600	12500	11000	16500	27300	8460	4560	9230	21300	6530
pme3333	153.1	136.1	1.48	152.059	[M+H]+	-	"1,4-dihydro-1-Methyl-4-oxo-3-pyridinecarboxamide"	Pyridine derivatives	528000	423000	471000	439000	207000	496000	689000	300000	599000	336000	657000	177000	599000	303000	324000
pme2529	163.2	162.9	0.83	164.069	[M-H]-	C07326	"1,5-Anhydro-D-glucitol"	Alcohols and polyols	415000	406000	412000	293000	250000	372000	346000	310000	446000	534000	587000	553000	471000	483000	491000
pme1841	103	86.1	0.62	102.116	[M+H]+	C01672	"1,5-Diaminopentane"	Phenolamides	22000	28600	41900	29000	36400	36400	44400	42600	19600	23800	30200	26500	35400	17600	15700
pme2765	181.1	145	2.42	180.065	[M+H]+	C13747	"1,7-Dimethylxanthine"	Nucleotide and its derivates	66300	77300	64000	73800	49000	53100	71000	60600	74100	9	83200	74300	9	56000	9
pmb2799	295	277.5	9.7	296	[M-H]-	-	"12,13-EODE"	Lipids_Fatty acids	11500	13700	16300	18400	21500	16200	10700	11200	6020	20300	15100	16500	14900	14000	10700
pma0461	277.2	157.4	8.47	276.2	[M+H]+	-	"14,15-Dehydrocrepenynic acid"	Lipids_Fatty acids	694000	752000	877000	599000	983000	527000	957000	964000	658000	808000	1190000	1150000	935000	634000	744000
pme2706	153.2	109	2.64	154.027	[M-H]-	C00196	"2,3-Dihydroxybenzoic acid"	Organic acids	6950000	7560000	7710000	7970000	14400000	11200000	4770000	6180000	4490000	3900000	4760000	4810000	5680000	4850000	6850000
pme0056	145.1	101	2.63	146.058	[M-H]-	-	"2,3-dimethylsuccinic acid"	Amino acid derivatives	482000	579000	569000	675000	948000	888000	416000	450000	412000	351000	429000	455000	353000	279000	355000
pme3198	153	109	2.85	154.027	[M-H]-	-	"2,4-Dihydroxybenzoic acid"	Benzoic acid derivatives	140000	205000	201000	613000	500000	601000	9	9	63800	125000	127000	9	54800	9	9
pmb2871	315.1	152.1	1.9	316.1	[M-H]-	-	"2,5-dihydroxy benzoic acid O-hexside"	Benzoic acid derivatives	36500000	39200000	37000000	9	55900000	55300000	35200000	35600000	35000000	9	9	43200000	14400000	9	26000000
pme1814	153	108.1	2.57	154.027	[M-H]-	C00628	"2,5-dihydroxybenzoic acid (Gentisic acid)"	Benzoic acid derivatives	1320000	1420000	1510000	1650000	2930000	2280000	785000	1090000	791000	725000	826000	861000	1070000	835000	1140000
pme0279	189.1	128.1	0.77	190.095	[M-H]-	C00666	"2,6-Diaminooimelic acid"	Amino acid derivatives	112000	135000	132000	64100	79800	98000	215000	160000	184000	127000	77100	106000	130000	131000	92600
pme2988	149.2	107	5.6	148.052	[M+H]+	C02274	"3,4-Dihydrocoumarin"	Coumarins	81600	75800	63600	180000	167000	152000	61700	73000	54400	92800	74500	95400	84400	62500	44300
pme2598	167.1	139	2.43	168.042	[M-H]-	-	"3,4-Dihydroxybenzeneacetic acid"	Organic acids	865000	856000	886000	390000	2720000	1960000	426000	566000	290000	341000	506000	502000	319000	339000	326000
pme3827	198.2	114.9	1.15	197.069	[M+H]+	C00355	"3,4-Dihydroxy-DL-phenylalanine"	Amino acid derivatives	425000	373000	407000	342000	442000	429000	426000	379000	408000	547000	552000	723000	620000	450000	500000
pmb2620	207.1	192.1	5.49	208.1	[M-H]-	-	"3,4-Dimethoxycinnamic acid"	Hydroxycinnamoyl derivatives	2640000	2850000	3120000	1390000	1110000	909000	600000	769000	475000	1430000	1590000	1380000	794000	944000	800000
pmb0322	653.3	345.9	4.7	652.3	[M+H]+	-	"3’,4’,5’-Tricetin O-rutinoside"	Flavone	12000	21800	25500	19300	22200	30400	31600	20500	35200	28900	20800	21100	21100	21000	22000
pme2915	163	145.1	1.4	162.053	[M+H]+	C03761	"3-Hydroxy-3-methylpentane-1,5-dioic acid"	Amino acid derivatives	779000	795000	758000	296000	747000	480000	846000	871000	613000	407000	929000	911000	1060000	676000	834000
pmb1587	207.2	165.5	8.33	206.2	[M+H]+	-	"4-Hydroxy-3,5-diisopropylbenzaldehyde"	Benzoic acid derivatives	44000	58400	49500	28700	43800	23900	38600	49800	45400	32800	51200	70200	35100	94300	78800
pmc1990	299.1	74.8	6.74	300.1	[M-H]-	-	"4'-Hydroxy-5,7-dimethoxyflavanone"	Flavanone	4390000	4570000	4920000	2710000	2800000	1980000	2400000	3090000	2990000	3080000	3430000	6350000	2810000	8420000	6760000
pme0152	129.1	86	1.5	128.059	[M+H]+	C00906	"5,6-Dihydro-5-methyluracil"	Nucleotide and its derivates	203000	223000	222000	82900	266000	234000	398000	322000	389000	97800	158000	179000	278000	192000	135000
pmb0426	219.1	189.5	3.78	218.1	[M+H]+	C08309	"5-Methoxy-N,N-dimethyltryptamine"	Tryptamine derivatives	85400	110000	82900	38900	54100	84200	152000	144000	120000	90500	66800	82400	123000	97900	62500
pmb0808	353.1	272.8	2.81	352.1	[M+H]+	-	"6,7-dihydroxycoumarin 6-O-quinic acid"	Coumarins	45300	52700	46400	46700	42900	38900	66600	111000	87800	24700	28200	23100	76700	51100	32300
pme3425	209.2	194.1	3.57	208.037	[M+H]+	C09265	"6-Methoxy-7,8-DihydroxyCoumarin"	Coumarins	1100000	1330000	1430000	2310000	1100000	2800000	1070000	802000	751000	835000	889000	853000	803000	1090000	913000
pmb2636	335.1	253.3	6.89	336.1	[M-H]-	-	"8,15-DiHETE"	Lipids_Fatty acids	18700	25000	26100	31600	43300	32300	30900	32400	13300	8640	9830	12300	13700	5330	5230
pmb2778	295	183.3	8.92	296	[M-H]-	-	"9,10-EODE"	Lipids_Fatty acids	2090000	2830000	3230000	2690000	3300000	1960000	3820000	3310000	1560000	3040000	3600000	3570000	2480000	1790000	2040000
pma3606	295.2	179.5	9.18	294.2	[M+H]+	-	"9-Hydroxy-(10E,12Z,15Z)-octadecatrienoic acid"	Lipids_Fatty acids	2190000	2860000	3020000	2830000	2930000	2340000	3040000	3000000	2060000	2710000	3590000	3140000	2460000	1630000	1920000
pme3285	275	139.1	3.28	274.084	[M+H]+	C09320	"Afzelechin (3,5,7,4'-Tetrahydroxyflavan)"	Flavanone	40600	111000	115000	34600	107000	52300	72500	50800	91000	83600	72900	59900	84700	180000	79800
pme2819	287.2	173.2	11.2	286.23	[M+H]+	-	"All-trans-13,14-dihydroretinol"	Vitamins	6160	8690	10700	13900	9390	13200	14100	9710	6370	20600	15500	13400	41600	13900	23500
pme1777	611	287.7	2.15	611	Protonated	C08639	"Cyanidin 3,5-O-diglucoside (Cyanin)"	Anthocyanins	40600	108000	119000	96300	199000	132000	118000	77200	72700	49600	133000	162000	185000	123000	105000
pme1684	179.1	161.1	0.76	178.048	[M+H]+	C00198	"D-(+)-Glucono-1,5-lactone"	Carbohydrates	96200	108000	119000	93700	78900	79600	84200	77200	61800	81100	121000	131000	131000	66300	110000
pma6625	405.1	242.2	4.48	406.1	[M-H]-	-	"E-3,4,5'-Trihydroxy-3'-glucopyranosylstilbene"	Others	57100	75000	68300	88500	85000	66300	44900	47100	22300	67200	99100	86300	42900	50500	49600
pme3419	179	122.9	3.12	178.027	[M+H]+	C09263	"Esculetin (6,7-dihydroxycoumarin)"	Coumarins	824000	767000	758000	1380000	759000	1310000	712000	606000	745000	619000	454000	324000	627000	663000	801000
pme3428	339.1	177.1	2.71	340.079	[M-H]-	C09264	"Esculin (6,7-Dihydroxycoumarin-6-glucoside)"	Coumarins	494000	400000	420000	228000	253000	214000	1060000	1330000	582000	287000	404000	257000	293000	314000	291000
pme1735	181.1	108	4.75	182.058	[M-H]-	-	"Ethyl 3,4-Dihydroxybenzoate (Ethyl protocatechuate)"	Organic acids	43600	45500	46000	45100	46400	48100	19600	49700	20900	56700	30300	57600	36800	55700	52100
pme3437	213.1	154.1	4.44	212.069	[M+H]+	-	"Eudesmic acid (3,4,5-trimethoxybenzoic acid)"	Benzoic acid derivatives	17700	30400	27500	29800	39400	35500	22800	31600	16300	42400	42700	9	38100	48100	47100
pme1578	271.1	215.1	5.45	270.053	[M+H]+	C06563	"Genistein (4',5,7-Trihydroxyisoflavone)"	Isoflavone	19400	22200	28200	23600	8020	9660	31400	26200	25600	23700	20300	21700	6480	18600	30300
pme3835	344.2	344	1.37	345.047	[M-H]-	C00942	"Guanosine 3',5'-cyclic monophosphate"	Nucleotide and its derivates	126000	132000	144000	231000	469000	321000	56300	42700	28400	70300	91500	48600	99600	40400	43100
pme2491	577.5	431	3.77	578.164	[M-H]-	C16981	"Kaempferol 3,7-dirhamnoside (Kaempferitrin)"	Flavonol	682000	704000	744000	641000	832000	706000	807000	823000	691000	614000	654000	738000	685000	626000	653000
pma0702	558.3	264.8	3.59	557.3	[M+H]+	-	"N', N''-disinapoylspermidine"	Phenolamides	8870	6810	15500	7830	15100	5780	15200	25000	18200	6330	9	9	5560	7980	17200
pmb0492	584.2	325.8	2.49	583.2	[M+H]+	-	"N',N"",N""'-p-coumaroyl-cinnamoyl-caffeoyl spermidine"	Phenolamides	138000	278000	263000	189000	403000	186000	488000	349000	337000	133000	221000	222000	456000	153000	180000
pmb0500	411.1	177.5	4.74	410.1	[M+H]+	-	"N',N""-p-coumaroyl-feruloyl putrescine"	Phenolamides	14800	17400	8300	8400	11600	9000	22700	27300	20300	16000	14600	19100	15100	11900	11600
pme3033	104	58	0.75	103.063	[M+H]+	C01026	"N,N-Dimethylglycine"	Amino acid derivatives	1850000	2900000	2790000	2790000	3620000	3160000	3460000	3270000	3210000	2090000	3110000	3170000	2920000	2280000	2420000
pmb1650	279.2	149.4	9.64	278.2	[M+H]+	-	"Octadeca-11E,13E,15Z-trienoic acid"	Lipids_Fatty acids	14000000	16700000	18000000	16100000	23000000	18200000	11600000	17500000	11300000	18100000	18700000	17000000	22400000	19300000	15900000
pme1568	285	257.1	5.05	286.048	[M-H]-	C10510	"Orobol (5,7,3',4'-tetrahydroxyisoflavone)"	Isoflavone	795000	791000	870000	1490000	3570000	2250000	176000	244000	64600	300000	362000	166000	426000	54400	46700
pme3207	141	58.7	0.69	142.027	[M-H]-	-	"trans,trans-Muconic acid"	Organic acids	2100000	2500000	2700000	4170000	2750000	3090000	1290000	1550000	1180000	3400000	3040000	2660000	2580000	3940000	4820000
pme2909	358	96.9	1.27	397.46	[M-K]-	-	(-)-Sinigrin hydrate	Others	24200	17700	22900	32800	12300	24600	25300	23500	16900	32500	18200	15500	17600	49100	40300
pme1535	305	125	2.44	306.074	[M-H]-	C12127	(+)-Gallocatechin (GC)	Catechin derivatives	1200000	1180000	1130000	266000	730000	576000	1560000	1660000	1890000	870000	1090000	1340000	1690000	1200000	1320000
pme2566	217	88	1.14	218.09	[M-H]-	C03740	(5-L-Glutamyl)-L-amino acid	Amino acid derivatives	57800	64000	47600	64800	58200	51700	55800	34700	57300	66700	55900	45600	68500	49900	53700
pme2655	207	127	5.91	206.044	[M+H]+	C00725	(R)-lipoic acid	Organic acids	54800	51100	50700	54800	38300	32400	128000	98200	76400	31400	40200	32100	32700	30400	40700
pme3154	147.1	58.8	1.3	148.074	[M-H]-	-	(Rs)-Mevalonic acid	Organic acids	1050000	1000000	1170000	926000	1160000	951000	982000	716000	690000	1330000	1110000	1460000	1240000	978000	1020000
pme2129	131.1	68.9	3.51	132.079	[M-H]-	-	(S)-(-)-2-Hydroxyisocaproic acid	Organic acids	3980000	4200000	4450000	2170000	1480000	1180000	1490000	1670000	945000	1040000	635000	528000	874000	1590000	1540000
pmb1912	474.2	327.8	2.42	473.2	[M+H]+	C00234	10-Formyl-THF	Others	6550000	9160000	9070000	6980000	12500000	9030000	12800000	10400000	9310000	5550000	9290000	11100000	7850000	4170000	4810000
pmb2792	293	193.2	7.77	294	[M-H]-	-	13-HOTrE(r)	Lipids_Fatty acids	181000	206000	224000	215000	223000	213000	123000	258000	101000	232000	135000	141000	140000	209000	157000
pmb2804	311.1	293.4	7.82	312.1	[M-H]-	C04717	13-HPODE	Lipids_Fatty acids	244000	275000	283000	303000	230000	206000	393000	356000	221000	350000	419000	343000	198000	174000	200000
pme3104	150	133.1	1.03	149.07	[M+H]+	C02216	1-Methyladenine	Nucleotide and its derivates	75800	131000	107000	50300	93400	65500	223000	140000	183000	41600	94600	87200	94100	53000	66900
pme1378	282.1	150.1	2.31	281.112	[M+H]+	C02494	1-Methyladenosine	Nucleotide and its derivates	203000	362000	388000	584000	879000	653000	232000	281000	180000	114000	271000	184000	203000	150000	151000
pme3200	74	56.9	0.71	73.0971	[M+H]+	-	1-methylguanidine	Nucleotide and its derivates	180000	248000	218000	180000	151000	205000	271000	235000	304000	155000	148000	155000	188000	208000	212000
pme0181	170.1	124.1	0.72	169.085	[M+H]+	C01152	1-Methylhistidine	Amino acid derivatives	287000	366000	351000	185000	163000	178000	842000	669000	787000	136000	107000	90100	257000	241000	313000
pme0165	165.1	165.1	2.02	166.049	[M-H]-	C16358	1-Methylxanthine	Nucleotide and its derivates	214000	193000	197000	9	656000	562000	117000	137000	77200	9	9	9	9	9	9
pmb2940	385.1	223.2	3.15	386.1	[M-H]-	-	1-O-beta-D-Glucopyranosyl sinapate	Hydroxycinnamoyl derivatives	8380000	9270000	9990000	6000000	8760000	5640000	13700000	14100000	10600000	7260000	8420000	10100000	11100000	9000000	8890000
pme2901	353.1	191.1	2.38	354.095	[M-H]-	-	1-O-Caffeoyl quinic acid	Quinate and its derivatives	1650000	1620000	1700000	793000	2140000	1630000	1990000	1360000	1860000	792000	1140000	1180000	1770000	1510000	1510000
pma3724	369.1	207.5	3.43	368.1	[M+H]+	-	1-O-Feruloyl quinic acid	Quinate and its derivatives	2870000	2820000	2840000	2270000	4070000	2760000	4910000	4360000	3600000	1060000	1470000	1360000	3290000	2590000	2400000
pmb3068	337.1	155.8	2.84	338.1	[M-H]-	-	1-O-p-Coumaroyl quinic acid	Quinate and its derivatives	200000	177000	227000	61400	72100	117000	165000	210000	500000	150000	95500	152000	81100	249000	102000
pme3965	310	178.1	2.32	311.123	[M-H]-	-	2-(dimethylamino)guanosine	Nucleotide and its derivates	168000	140000	139000	65700	126000	132000	270000	209000	232000	53300	74300	104000	117000	68800	98100
pme3085	166	120	3.82	165.043	[M+H]+	-	2-(Formylamino)benzoic acid	Organic acids	92100	100000	121000	102000	256000	187000	99300	70300	101000	45600	52000	16300	102000	79300	55000
pmb0449	162.1	98.3	0.8	161.1	[M+H]+	C00956	2-Aminoadipic acid (L-Homoglutamic acid)	Amino acids	1460000	2020000	1950000	2160000	1990000	2490000	1830000	1480000	1420000	1380000	1840000	1680000	1740000	1550000	2050000
pme0049	110	64.9	0.76	109.02	[M+H]+	C00519	2-Aminoethanesulfinic acid	Organic acids	24900	32200	38600	17300	11000	26600	35000	28600	27600	18300	27200	41000	28400	13200	8090
pme0024	124	79.7	0.75	125.015	[M-H]-	C00245	2-Aminoethanesulfonic acid	Organic acids	1060000	1070000	1180000	2160000	945000	1650000	18000	14500	27700	2510000	1870000	1800000	745000	929000	839000
pmb0302	126.1	97.3	3.66	125.1	[M+H]+	C03557	2-Aminoethylphosphonate	Others	91100	127000	112000	86300	221000	96800	64300	80400	61200	89600	97200	161000	88200	59000	105000
pme3017	104	85.9	0.74	103.063	[M+H]+	C03665	2-Aminoisobutyric acid	Amino acid derivatives	2150000	3500000	3490000	3390000	4280000	4020000	3410000	3390000	3270000	2420000	3950000	3640000	3420000	2690000	2780000
pme3184	332	136.1	1.14	331.068	[M+H]+	C00360	2'-Deoxyadenosine-5'-monophosphate	Nucleotide and its derivates	1450000	2600000	2650000	1840000	2180000	2370000	5730000	4180000	4010000	1360000	2130000	2320000	3110000	3100000	2640000
pme1373	306	78.8	1.2	307.057	[M-H]-	C00239	2'-Deoxycytidine-5'-monophosphate	Nucleotide and its derivates	19700	25200	26100	12900	18300	9	14000	13700	28700	61700	25400	44300	11200	29800	49800
pmb2952	251.1	135.2	1.62	252.1	[M-H]-	C05512	2'-Deoxyinosine	Nucleotide and its derivates	14400	16100	21000	9	27200	15200	18500	14800	14800	9	9	9	9	9	9
pmc0066	333.1	137	0.67	332.1	[M+H]+	C06196	2'-Deoxyinosine-5'-monophosphate	Nucleotide and its derivates	19400	27200	23300	107000	103000	102000	74500	48600	50600	54600	103000	92600	45800	20100	52800
pmb2507	213.1	78.9	0.97	214.1	[M-H]-	C00672	2-Deoxyribose 1-phosphate	Carbohydrates	109000	109000	115000	102000	113000	138000	62500	48600	112000	91800	84600	102000	169000	229000	227000
pme0183	152.1	135.1	0.85	151.049	[M+H]+	-	2-Hydroxy-6-aminopurine	Nucleotide and its derivates	688000	775000	810000	804000	1030000	1090000	627000	378000	429000	384000	655000	439000	472000	350000	512000
pme2049	103	56.8	1.57	104.047	[M-H]-	C05984	2-Hydroxybutanoic acid	Organic acids	86200	86600	100000	202000	146000	160000	46100	71300	53200	37200	53300	36000	50300	36800	49900
pme3263	269	225	4.37	270.053	[M-H]-	C02495	2'-Hydroxydaidzein	Isoflavone	62700	106000	95500	81000	54600	61500	90000	77400	67200	108000	150000	114000	108000	54100	71700
pme3276	285	217.1	4.79	286.048	[M-H]-	C12134	2'-Hydroxygenistein	Isoflavone	15100	14800	13100	15900	130000	30400	9	9	9	9	9	9	12400	9	9
pme0286	131.1	85	3.48	132.079	[M-H]-	-	2-Hydroxyisocaproic acid	Organic acids	412000	445000	486000	241000	157000	129000	157000	178000	99800	114000	68500	62600	95500	169000	172000
pmb3101	175.1	131.3	2.74	176.1	[M-H]-	C02504	2-Isopropylmalate	Organic acids	4460000	4760000	5100000	1280000	2140000	1720000	6470000	5130000	5880000	4640000	6900000	7630000	6390000	3900000	4320000
pme0395	153	135.1	4.2	152.047	[M+H]+	-	2-Methoxybenzoic acid	Hydroxycinnamoyl derivatives	49100	37100	33900	33000	63100	38900	16600	19400	9000	13700	18800	17700	32500	18300	19100
pme3309	145.1	101.1	2.63	146.058	[M-H]-	-	2-Methylglutaric acid	Organic acids	522000	551000	598000	691000	981000	936000	400000	476000	476000	373000	487000	469000	384000	281000	350000
pme0267	131	86.9	2.08	132.042	[M-H]-	-	2-Methylsuccinic acid	Organic acids	3830000	3960000	4050000	1830000	2850000	2030000	1690000	1870000	1090000	1000000	1900000	1480000	1200000	689000	1080000
pme1218	124	77.8	1.21	123.032	[M+H]+	C10164	2-Picolinic acid	Organic acids	404000	694000	616000	569000	902000	685000	808000	706000	546000	445000	683000	597000	778000	582000	680000
pmb2873	214.1	134.2	3.69	215.1	[M-H]-	-	3-(2-Naphthyl)-D-alanine	Amino acid derivatives	552000	650000	706000	716000	642000	837000	631000	578000	521000	662000	737000	769000	893000	606000	945000
pme0418	165.1	92.9	3.84	166.063	[M-H]-	C01744	3-(4-Hydroxyphenyl)propionic acid	Hydroxycinnamoyl derivatives	67500	81600	94600	41000	61000	32700	30700	31200	23900	21800	25900	22000	30600	21700	31500
pme2277	152	108.1	1.34	153.043	[M-H]-	-	3-Aminosalicylic acid	Organic acids	51400	56400	69900	53500	42200	60000	60800	52300	39800	49800	50500	47100	72000	59200	56000
pme1711	117.1	99.9	2.09	118.063	[M-H]-	-	3-Hydroxy-3-methyl butyric acid	Organic acids	207000	227000	254000	63200	401000	306000	200000	168000	218000	9	145000	160000	223000	158000	173000
pme0423	195.1	149.1	4.02	194.058	[M+H]+	-	3-Hydroxy-4-methoxycinnamic acid	Hydroxycinnamoyl derivatives	1030000	986000	1000000	1440000	2680000	1290000	827000	887000	363000	540000	680000	429000	1120000	580000	749000
pme0207	103	103	1.39	104.047	[M-H]-	-	3-Hydroxybutyrate	Organic acids	113000	82100	128000	150000	186000	147000	52200	79000	61000	40900	39700	55900	123000	70200	132000
pmb0115	225.1	151.4	3.6	224.1	[M+H]+	C02794	3-Hydroxykynurenine	Amino acid derivatives	285000	368000	396000	671000	364000	525000	165000	211000	221000	498000	404000	112000	124000	308000	649000
pme2601	89	68.9	1.19	90.032	[M-H]-	C01013	3-Hydroxypropanoic acid	Organic acids	20600	17800	14500	19300	13300	16800	7500	8410	13300	14700	11200	21800	19500	14200	15600
pma6298	96	80.2	1.07	95	[M+H]+	-	3-Hydroxypyridine	Others	105000	139000	140000	206000	323000	276000	106000	97400	59400	99800	117000	71100	123000	57200	66500
pmb0819	157	130.4	2.45	156	[M+H]+	C02938	3-Indoleacetonitrile	Indole derivatives	832000	1030000	995000	672000	700000	692000	1410000	1130000	760000	800000	695000	740000	898000	965000	579000
pme1266	167.1	124	1.86	166.049	[M+H]+	C16357	3-Methylxanthine	Nucleotide and its derivates	147000	126000	124000	9	9	9	9	9	217000	9	9	9	9	9	9
pme2046	170	96	0.67	169.181	[M+H]+	-	3-N-Methyl-L-histidine	Amino acid derivatives	75500	127000	111000	87500	68800	76200	251000	168000	184000	75100	81700	39000	96000	87800	107000
pmb0752	369.1	177.5	2.99	368.1	[M+H]+	C02572	3-O-Feruloyl quinic acid	Quinate and its derivatives	41900	38600	57400	57400	54300	41100	37100	35700	50800	36900	38000	47000	61300	50400	53500
pmb3074	337.1	190.9	3.46	338.1	[M-H]-	-	3-O-p-Coumaroyl quinic acid	Quinate and its derivatives	12300000	11800000	13000000	7720000	17900000	13800000	11600000	8980000	9990000	9810000	11200000	12900000	21300000	10900000	11700000
pmb3064	499.2	173.2	2.45	500.2	[M-H]-	-	3-O-p-coumaroyl quinic acid O-hexoside	Quinate and its derivatives	6170	4530	6560	9	13700	9450	5680	3200	8390	2880	1620	9	1720	9	9
pmb3075	319	145.3	3.97	320	[M-H]-	-	3-O-p-Coumaroyl shikimic acid	Quinate and its derivatives	35100	29600	33400	14000	40300	24800	32400	26200	15600	31100	52000	45700	59800	38500	46200
pmb3072	481.1	319.3	3.13	482.1	[M-H]-	-	3-O-p-coumaroyl shikimic acid O-hexoside	Quinate and its derivatives	580000	569000	550000	662000	768000	887000	340000	369000	411000	560000	588000	422000	479000	454000	457000
pme3081	169.1	134.1	0.66	168.09	[M+H]+	C00534	4-(Aminomethyl)-5-(hydroxymethyl)-2-methylpyridin-3-ol	Others	65700	106000	78800	52100	41200	62600	203000	174000	225000	61800	47600	78700	57300	45000	53800
pme0295	146.1	85.8	1.59	145.074	[M+H]+	-	4-Acetamidobutyric acid	Organic acids	651000	870000	881000	267000	310000	279000	380000	398000	284000	150000	231000	185000	220000	112000	204000
pmc0682	133.1	105	4.16	132.1	[M+H]+	-	4-Aminoindole	Indole derivatives	285000	183000	169000	206000	253000	249000	153000	232000	347000	213000	167000	84100	171000	161000	207000
pme0289	151.1	78.8	5.92	150.068	[M+H]+	-	4-Ethylbenzoic acid	Organic acids	36300	35600	30600	16500	29000	16700	20500	19500	22100	15700	25400	17300	29400	15500	22500
pme0284	144.1	102	0.95	145.085	[M-H]-	C01035	4-Guanidinobutyric acid	Organic acids	29000	20100	26600	21800	22500	35900	55200	29200	21300	17100	30500	17600	19300	11600	12600
pme2761	161	160.9	1.11	162.016	[M-H]-	C01127	4-Hydroxy-2-oxoglutaric acid	Organic acids	58500	45300	47800	46600	64900	44200	28500	32600	32600	36200	37600	19800	50600	31400	14800
pmb2497	197	135.1	0.7	198	[M-H]-	C05584	4-Hydroxy-3-methoxymandelate	Organic acids	12100	31600	30800	26100	21700	38000	11700	10900	12100	31000	31900	25800	28700	25600	31700
pme2671	123	76.9	3.68	122.037	[M+H]+	C00633	4-Hydroxybenzaldehyde	Benzoic acid derivatives	1280000	1350000	1310000	1230000	3490000	1860000	818000	933000	773000	620000	1180000	808000	1430000	1150000	845000
pme2903	137	92.5	3.05	138.032	[M-H]-	C00156	4-Hydroxybenzoic acid	Organic acids	881000	1000000	1050000	1100000	1820000	1140000	469000	534000	535000	959000	986000	810000	1120000	1430000	820000
pme2997	163	121	4.46	162.032	[M+H]+	C20414	4-Hydroxycoumarin	Coumarins	56000	51400	45000	55300	70600	67500	48200	36400	41700	52700	21200	27300	38800	8090	26800
pmb2723	485.1	323.3	3.33	486.1	[M-H]-	-	4-hydroxycoumarin di-glucoside	Coumarins	9130	11100	11100	15200	8370	14200	10000	15800	14500	11200	13200	17800	9650	10000	11200
pme2758	162	144.1	0.78	163.129	[M-H]-	C03079	4-Hydroxy-L-glutamic acid	Amino acid derivatives	12200	13400	9440	5530	11400	7340	21200	21400	12300	4820	13700	14900	11700	6630	7120
pmb2221	318.3	300.9	6.82	317.3	[M+H]+	C12144	4-Hydroxysphinganine	Lipids_Fatty acids	52000	50900	58500	57200	70500	48400	124000	79700	85400	57400	62000	73300	66600	36500	59200
pmb2795	177	145.2	5.43	178	[M-H]-	-	4-Methoxycinnamic acid	Hydroxycinnamoyl derivatives	573000	637000	701000	417000	190000	394000	616000	387000	593000	300000	472000	250000	442000	402000	361000
pmb0764	144.1	142.9	2.62	143.1	[M+H]+	C04294	4-Methyl-5-thiazoleethanol	Others	1140000	1190000	1150000	2400000	5010000	3150000	515000	510000	185000	483000	709000	353000	705000	139000	198000
pme0426	123.1	122.9	4.02	124.052	[M-H]-	C06730	4-Methylcatechol	Catechin derivatives	42600	35300	39800	64600	321000	87400	4560	8460	9	9930	7290	9	16000	9	9
pme0391	177	121	4.58	176.047	[M+H]+	C03081	4-Methylumbelliferone	Coumarins	102000	112000	110000	143000	78900	104000	61200	9	55000	141000	68200	86900	98600	79700	125000
pme2828	140	98.9	0.59	139.027	[M+H]+	C00870	4-Nitrophenol	Others	4910000	5460000	6800000	8610000	5070000	6280000	3630000	5330000	5530000	4720000	5070000	5920000	9540000	19700000	15200000
pmb2938	353.1	191.2	2.91	354.1	[M-H]-	-	4-O-Caffeoyl quinic acid (criptochlorogenic acid)	Quinate and its derivatives	69200	72500	68600	70600	61200	79000	73200	65800	82700	78700	55100	58400	69800	89400	77500
pme0275	115	97.9	1.97	116.047	[M-H]-	-	4-Oxopentanoate	Organic acids	22500	22100	21900	9	28900	25100	17000	17500	15700	9	11600	18600	14000	9	14700
pme2596	184.1	148.1	1.67	183.053	[M+H]+	C00847	4-Pyridoxic acid	Pyridine derivatives	8490000	8880000	8530000	9	9	9	20300000	9	11900000	9	9	9	9	9	9
pmb0801	346	184.5	1.57	345	[M+H]+	-	4-Pyridoxic acid O-hexoside	Vitamins	421000	626000	609000	9	9	9	803000	9	605000	9	9	9	9	9	9
pma3649	132.1	86.2	0.99	131.1	[M+H]+	C00430	5-Aminolevulinate	Organic acids	10300000	12600000	14200000	10300000	14200000	12300000	24400000	14900000	14700000	7200000	9360000	12300000	8960000	6590000	744000
pme0120	118.2	101	0.8	117.079	[M+H]+	C00431	5-Aminovaleric acid	Amino acid derivatives	79900	117000	150000	168000	108000	127000	144000	160000	116000	94100	154000	129000	107000	77200	104000
pme1473	296	134	2.85	297.09	[M-H]-	C00170	5'-Deoxy-5'-(methylthio)adenosine	Nucleotide and its derivates	97300	92700	97300	93100	153000	89000	105000	107000	93700	90200	84800	93100	106000	97400	83500
pme3346	131.1	70.8	2.63	132.079	[M-H]-	-	5-hydroxyhexanoic acid	Organic acids	58000	51000	46300	52100	69000	66700	24500	41700	36700	51900	32500	43300	41800	32200	4640
pme2607	192.1	114.9	3.04	191.058	[M+H]+	C05635	5-Hydroxyindole-3-acetic acid	Indole derivatives	112000	87500	112000	102000	57700	93100	80600	62500	104000	78200	103000	76500	103000	111000	66100
pme1225	219.1	144.1	1.47	220.085	[M-H]-	C00643	5-Hydroxy-L-tryptophan	Amino acid derivatives	30700	37000	36200	33000	36800	31500	82500	67700	65400	38800	48600	46500	39600	33500	27000
pme0108	126.1	126.1	1.13	125.059	[M+H]+	C02376	5-Methylcytosine	Nucleotide and its derivates	62100	87600	142000	101000	221000	134000	143000	118000	138000	119000	178000	168000	138000	84200	92800
pme1187	257.1	125.1	1.83	258.085	[M-H]-	-	5-Methyluridine	Nucleotide and its derivates	6850	7410	9700	9	5940	8270	11700	14400	7990	9	9	9	9	9	9
pmb0751	321.1	147.5	3.78	320.1	[M+H]+	-	5-O-p-Coumaroyl shikimic acid	Quinate and its derivatives	1520000	1630000	1720000	782000	1870000	982000	2540000	2310000	2030000	844000	1430000	1660000	2580000	1350000	1360000
pmb3066	481.1	445.4	2.52	482.1	[M-H]-	-	5-O-p-coumaroyl shikimic acid O-hexoside	Quinate and its derivatives	106000	99900	106000	75100	52500	99700	145000	142000	163000	90200	67300	63400	72800	118000	110000
pma6460	337	275.8	3.24	338	[M-H]-	-	5-O-p-Coumaroylquinic acid	Quinate and its derivatives	1090000	1090000	1070000	489000	620000	842000	1360000	2020000	3770000	615000	533000	618000	677000	957000	563000
pme3038	130	83.9	1.04	129.043	[M+H]+	C01879	5-oxoproline	Amino acid derivatives	22400000	39900000	37900000	33900000	34600000	34400000	38600000	37800000	45400000	20000000	30000000	32300000	32600000	33500000	36800000
pmb0666	801.1	681.7	3.8	800.1	[M+H]+	-	6-C-hexosyl-apigenin O-sinapoylhexoside	Flavone C-glycosides	29600	54700	78100	46200	48400	59400	53600	48700	65000	46600	84900	57200	103000	66900	56500
pmb0645	627.1	447.3	3.37	626.1	[M+H]+	-	6-C-hexosyl-hesperetin O-hexoside	Flavone C-glycosides	25400	60000	60500	68300	43300	50800	39200	25900	21100	24100	58200	55000	55800	46800	26200
pmb0624	611.1	329	3.05	610.1	[M+H]+	-	6-C-hexosyl-luteolin O-hexoside	Flavone C-glycosides	168000	237000	224000	341000	661000	441000	140000	117000	38100	37700	46300	9	300000	9	9
pme3140	175	131.1	4.16	176.047	[M-H]-	-	6-Hydroxy-4-methylcoumarin	Coumarins	62300	44400	33700	69100	79200	43300	65300	43400	53300	24700	37500	41000	88000	23500	36300
pme3261	271	215.2	4.32	270.053	[M+H]+	C14314	6-Hydroxydaidzein	Isoflavone	150000	159000	184000	424000	302000	322000	347000	335000	301000	195000	309000	208000	180000	197000	269000
pme2812	249	190.2	3.38	248.116	[M+H]+	C05643	6-Hydroxymelatonin	Tryptamine derivatives	94200	162000	170000	253000	218000	170000	150000	139000	142000	118000	219000	191000	161000	141000	153000
pma6599	207.1	147.4	3.21	206.1	[M+H]+	-	6-Hydroxymethylherniarin	Hydroxycinnamoyl derivatives	164000	235000	226000	157000	136000	201000	274000	262000	433000	152000	148000	156000	241000	312000	224000
pme0491	138	94	1.42	139	[M-H]-	C01020	6-hydroxynicotinic acid	Nicotinic acid derivatives	159000	154000	154000	262000	271000	258000	114000	127000	161000	153000	110000	127000	96000	90900	113000
pmc0274	167.1	121	1.96	166.1	[M+H]+	C16614	6-Methylmercaptopurine	Nucleotide and its derivates	19200000	20100000	19900000	9	9	9	31700000	9	27300000	9	9	9	9	9	9
pme2798	165	150.1	1.69	166.049	[M-H]-	C16353	7-Methylxanthine	Nucleotide and its derivates	39500	55900	40300	9	42800	42800	78000	66200	71900	9	33200	29700	48000	9	35100
pme1599	301.1	135.1	6.07	302.079	[M-H]-	-	7-O-Methyleriodictyol	Flavanone	7380	6790	8460	15400	6330	12800	9	9	9	6620	7380	9	9	9	9
pmb0639	757.2	757	3.05	756.2	[M+H]+	-	8-C-hexosyl-apigenin O-hexosyl-O-hexoside	Flavone C-glycosides	382000	630000	612000	253000	136000	270000	1240000	932000	1360000	265000	453000	661000	797000	404000	481000
pmb0618	627.1	430	2.76	626.1	[M+H]+	-	8-C-hexosyl-hesperetin O-hexoside	Flavone C-glycosides	122000	114000	127000	78000	112000	96000	130000	137000	157000	73200	119000	144000	119000	66200	141000
pmb0663	611.1	299.8	3.71	610.1	[M+H]+	-	8-C-hexosyl-luteolin O-hexoside	Flavone C-glycosides	15500	10800	7630	12300	6430	7860	3400	15400	3780	3720	3420	5390	9660	4430	8290
pmb1318	457.2	191.5	4.51	456.2	[M+H]+	-	8-Methyl-2-oxo-4-phenyl-2H-chromen-7-yl 4-(hexyloxy)benzoate	Benzoic acid derivatives	127000	116000	148000	279000	170000	196000	182000	259000	194000	125000	195000	144000	119000	131000	150000
pmb2786	293	275.4	8.37	294	[M-H]-	-	9-HOTrE	Lipids_Fatty acids	74300	86500	106000	74500	106000	58500	156000	134000	77100	95700	119000	121000	91700	66000	74000
pmb2791	309.1	291.4	7.5	310.1	[M-H]-	-	9-HpOTrE	Lipids_Fatty acids	128000	137000	141000	21900	28000	20000	22300	36100	29000	33900	23300	31500	30800	73600	30900
pmb2787	293.2	249.9	9.12	294.2	[M-H]-	-	9-KODE	Lipids_Fatty acids	7330	7180	8980	8900	8180	6280	5560	6190	4120	10000	9210	7570	5910	4930	6050
pme1541	283.1	268	6.98	284.069	[M-H]-	C01470	Acacetin	Flavone	17600	15200	18400	20500	16600	11400	22700	20800	13900	12900	13200	12200	17100	16400	15900
pmb2987	487.1	283.2	2.57	488.1	[M-H]-	-	Acacetin O-acetyl hexoside	Flavone	8220	7150	9830	3380	7300	7760	10600	10400	15900	9090	5970	6180	7640	13300	7480
pme2923	117	99.8	1.37	118.027	[M-H]-	-	Acetoxyacetic acid	Organic acids	42700	36100	59000	50600	81700	46900	36800	26400	22600	54600	26600	16400	33200	39000	27700
pmb2591	245	203.2	3.83	246	[M-H]-	C03137	Acetyl tryptophan	Amino acid derivatives	1030000	1140000	1160000	884000	1240000	871000	1720000	1550000	1040000	905000	1140000	1130000	1020000	739000	763000
pme1691	147.1	88	0.77	146.118	[M+H]+	C08201	Acetylcholine	Cholines	1330000	1920000	2410000	1800000	1350000	1490000	2930000	2390000	1970000	1050000	1130000	1120000	1100000	2060000	1420000
pmb2984	491.1	287.3	5.16	492.1	[M-H]-	-	Acetyl-eriodictyol O-hexoside	Flavone	12500	13900	13400	10800	7140	8690	28400	25400	19400	11800	9750	14300	8530	10500	13700
pme1097	134.1	134.1	1.13	135.055	[M-H]-	C00147	Adenine	Nucleotide and its derivates	346000	363000	384000	300000	189000	439000	474000	253000	660000	439000	450000	178000	256000	297000	300000
pmd0023	266	134.2	1.88	267	[M-H]-	C00212	Adenosine	Nucleotide and its derivates	2430000	2760000	2950000	9	1230000	2890000	3770000	2430000	3280000	9	9	1350000	2970000	9	2420000
pmb0514	348.1	136.4	0.85	347.1	[M+H]+	C01367	Adenosine 3'-monophosphate	Nucleotide and its derivates	1170000	1660000	1650000	1300000	2160000	1240000	1110000	1230000	676000	719000	1380000	1720000	1940000	1020000	1260000
pme2555	346	78.8	1.13	347.063	[M-H]-	C00020	Adenosine 5'-monophosphate	Nucleotide and its derivates	157000	138000	156000	101000	263000	120000	139000	167000	99300	122000	191000	211000	209000	91100	109000
pmc0281	400.2	136.1	2.05	399.2	[M+H]+	-	Adenosine O-ribose	Nucleotide and its derivates	12800000	15300000	15800000	12600000	10600000	12700000	17700000	14800000	14300000	6700000	15200000	14300000	6440000	9760000	9
pme0245	145.1	80.9	2.63	146.058	[M-H]-	C06104	Adipic acid	Organic acids	577000	610000	658000	807000	1100000	1020000	487000	486000	501000	429000	529000	526000	432000	314000	419000
pmb0501	131.1	72.1	0.64	130.1	[M+H]+	C00179	Agmatine	Phenolamides	6350	7640	9020	17200	10500	11300	6560	8560	2550	1290	11400	8490	12300	4040	3700
pme2380	145	80.8	1.13	146.022	[M-H]-	-	A-Ketoglutaric acid	Organic acids	110000	159000	158000	705000	741000	870000	446000	498000	595000	906000	794000	825000	1180000	1280000	1300000
pme3351	144.1	126.1	0.82	145.074	[M-H]-	C04076	Allysine(6-Oxo DL-Norleucine)	Amino acid derivatives	2750	4670	3090	4190	7740	4320	2900	3050	2060	7180	6430	12700	9	7160	2680
pme0208	537.1	537	5.81	538.09	[M-H]-	C10018	Amentoflavone	Flavone	7770	8670	8900	12300	11600	7090	6620	7290	13600	11200	13800	4580	9240	10600	15600
pme3096	118	73.9	1.32	119.022	[M-H]-	C00872	Aminomalonic acid	Organic acids	6530000	7180000	7300000	4780000	6350000	5740000	4610000	4720000	4110000	4490000	6340000	5480000	6620000	4180000	5010000
pmb0374	136.1	119.3	1.89	135.1	[M+H]+	-	Aminopurine	Others	31500000	36200000	35800000	9	609000	9	40700000	9	36500000	9	9	9	9	9	9
pmb2654	460.1	118.2	0.74	461.1	[M-H]-	-	Anthranilate O-hexosyl-O-hexoside	Benzoic acid derivatives	264000	276000	242000	144000	241000	315000	164000	156000	234000	427000	319000	326000	362000	233000	275000
pme3576	138.1	91.9	4.01	137.048	[M+H]+	C00108	Anthranilic acid	Benzoic acid derivatives	44400	55600	36900	43300	9	37400	43400	32000	67700	26100	40900	45600	39100	60300	24500
pme0379	271.1	215.1	5.62	270.053	[M+H]+	C01477	Apigenin	Flavone	126000	169000	147000	247000	508000	390000	93300	90600	96700	60500	73500	60100	44100	35000	52800
pme1601	417.1	270.9	4.84	416.111	[M+H]+	-	Apigenin 4-O-rhamnoside	Flavone	18300	37200	26100	36500	29100	31800	32600	36700	17600	22300	31400	24800	16300	20500	30000
pme0359	433.1	313.1	3.75	432.106	[M+H]+	-	Apigenin 5-O-glucoside	Flavone	2280000	2500000	2480000	2670000	2440000	3100000	2790000	2850000	3330000	2160000	1890000	1690000	1520000	1710000	1730000
pmb3006	431.1	269.2	4.11	432.1	[M-H]-	C04608	Apigenin 7-O-glucoside (Cosmosiin)	Flavone	1270000	1640000	1410000	2180000	1930000	1440000	1350000	1830000	1150000	781000	1030000	1000000	670000	609000	650000
pme0333	579.2	271.1	4.02	578.164	[M+H]+	C12627	Apigenin 7-O-neohesperidoside (Rhoifolin)	Flavone	9390000	12100000	12300000	10600000	14500000	10500000	14200000	12900000	10800000	7480000	11300000	12400000	12100000	10200000	11500000
pme0367	577.2	269.1	3.82	578.164	[M-H]-	-	Apigenin 7-rutinoside (Isorhoifolin)	Flavone	452000	465000	476000	385000	569000	442000	541000	542000	440000	459000	422000	480000	453000	366000	407000
pma1108	433.1	271.7	3.73	432.1	[M+H]+	-	Apigenin C-glucoside	Flavone C-glycosides	48200	49500	28400	27400	93800	58200	27600	62100	15500	27900	12900	27700	40700	24200	24000
pmb0571	565.1	433.5	3.98	564.1	[M+H]+	-	Apigenin O-hexosyl-O-pentoside	Flavone	22900	46800	26700	27600	40900	20500	37100	29800	40900	25100	20900	20800	37900	30700	14800
pmb2991	739.1	269.3	3.72	740.1	[M-H]-	-	Apigenin O-hexosyl-O-rutinoside	Flavone	7670	14300	6150	8140	4370	8070	14200	9750	10800	10800	12000	15800	8320	12100	5990
pmb0576	519	271.7	4.45	518	[M+H]+	-	Apigenin O-malonylhexoside	Flavone	25900	27300	20100	28100	37600	26100	14600	21200	13300	17200	16000	35700	20900	19100	10400
pmb2657	289.1	191.2	0.69	290.1	[M-H]-	C03406	Argininosuccinate	Organic acids	45800	57500	63000	56300	52000	66300	46800	44200	47300	75200	102000	76200	79200	52000	44000
pme2963	287.1	125.1	4.58	288.063	[M-H]-	C00974	Aromadedrin (Dihydrokaempferol)	Flavonol	113000	119000	114000	61000	120000	86200	168000	163000	177000	65000	68600	90900	85000	86000	65900
pmb0464	458.1	116.4	0.79	457.1	[M+H]+	-	Aspartic acid di-O-glucoside	Amino acid derivatives	368000	471000	470000	396000	268000	423000	771000	486000	638000	548000	471000	348000	490000	536000	576000
pme0132	279.3	147.1	2.44	280.106	[M-H]-	-	Asp-phe	Amino acid derivatives	202000	196000	216000	162000	257000	262000	266000	266000	216000	183000	153000	153000	193000	132000	122000
pme0249	189.1	97	4.43	188.105	[M+H]+	C08261	Azelaic Acid	Organic acids	57000	49600	51800	89500	110000	63600	35400	44500	24000	59200	49600	53700	33500	42800	49400
pmb0069	122	105.3	2.31	121	[M+H]+	C09815	Benzamide	Others	118000	93400	64500	147000	200000	185000	333000	297000	284000	118000	173000	210000	189000	154000	159000
pme0240	121	77	4.53	122.037	[M-H]-	C00180	Benzoic acid	Benzoic acid derivatives	11700000	13000000	13900000	13200000	21200000	25000000	10200000	8670000	5770000	7350000	10200000	7200000	19900000	10100000	11300000
pme3550	217	202	6.43	216.042	[M+H]+	C01557	Bergapten	Coumarins	10000	12900	9660	15200	9	19100	9	9	9	24300	31100	29300	22300	33600	10500
pme1828	118.1	118.1	0.78	117.079	[M+H]+	C00719	Betaine	Alkaloids	910000	1710000	1710000	1180000	1650000	1210000	2590000	1490000	1370000	896000	1010000	1080000	1890000	1920000	1830000
pme2263	243.1	166.1	3.21	244.088	[M-H]-	C00120	Biotin	Vitamins	45100	61600	60900	51700	64200	57700	55700	70900	44400	67400	82000	58100	64100	65400	64700
pme3473	271.1	151	5.59	272.069	[M-H]-	C09614	Butin	Flavone	1470000	1560000	1420000	2290000	3080000	2750000	1133000	1100000	1134000	749000	773000	491000	563000	579000	461000
pme2213	181	135.1	3.11	180.042	[M+H]+	C01197	Caffeic acid	Hydroxycinnamoyl derivatives	2160000	2130000	2020000	1720000	1730000	1660000	2990000	2550000	2900000	1700000	2030000	2330000	1750000	1940000	1670000
pma6561	341	179.2	3.01	342	[M-H]-	-	Caffeic acid O-glucoside	Hydroxycinnamoyl derivatives	8370000	7880000	8650000	6500000	6480000	6200000	10900000	10800000	8660000	7900000	8010000	8160000	8540000	8160000	7940000
pmb0142	165.1	95.5	5.99	164.1	[M+H]+	C10945	Caffeic aldehyde	Hydroxycinnamoyl derivatives	38500	44700	36500	38000	44400	37300	33900	49400	30800	47300	32400	55300	42100	41700	45000
pmb2933	311.1	149.2	2.19	312.1	[M-H]-	-	Caftaric acid	Hydroxycinnamoyl derivatives	105000	114000	123000	50600	109000	78600	201000	184000	145000	51400	95000	81800	110000	74900	90200
pme0205	289.1	125	2.99	290.079	[M-H]-	C06562	Catechin	Catechin derivatives	10700000	10100000	10700000	12000000	31300000	17500000	6340000	7240000	6520000	5140000	5360000	5120000	8150000	3850000	4610000
pmb2947	865.1	407.2	3.51	866.1	[M-H]-	-	Catechin-catechin-catechin	Catechin derivatives	7900000	8490000	8760000	7460000	11100000	7550000	11100000	10500000	8440000	6930000	8440000	10600000	9990000	6420000	8730000
pma6254	757.3	757.2	3.61	756.3	[M+H]+	-	C-hexosyl-apigenin O-caffeoylhexoside	Flavone C-glycosides	23000	22200	15500	12000	21100	13900	15900	6890	18000	9880	20300	20900	24000	16000	24700
pma6516	757.3	450.1	3.47	756.3	[M+H]+	-	C-hexosyl-apigenin O-hexosyl-O-hexoside	Flavone C-glycosides	98000	170000	176000	152000	62800	113000	517000	513000	914000	125000	206000	224000	241000	197000	108000
pmb0680	741.2	740.9	3.94	740.2	[M+H]+	-	C-hexosyl-apigenin O-p-coumaroylhexoside	Flavone C-glycosides	109000	105000	114000	134000	54900	129000	66100	44600	45200	200000	239000	261000	69600	132000	169000
pmb0652	565.1	397.8	3.55	564.1	[M+H]+	-	C-hexosyl-apigenin O-pentoside	Flavone C-glycosides	7530	7030	15500	5140	8240	16200	6930	8840	8420	4950	17700	6340	8800	4980	6350
pma6647	625.2	463.6	3.49	624.2	[M+H]+	-	C-hexosyl-chrysoeriol O-hexoside	Flavone C-glycosides	99300	102000	73100	101000	61700	52000	38800	51700	46500	104000	81200	39200	68800	32200	49000
pmb0622	611.2	412.3	2.89	610.2	[M+H]+	-	C-hexosyl-luteolin O-hexoside	Flavone C-glycosides	12600	14800	9020	9	7880	16300	23400	15500	29800	13200	13700	13500	9	9	9
pmb0660	757.2	757	3.69	756.2	[M+H]+	-	C-hexosyl-luteolin O-p-coumaroylhexoside	Flavone C-glycosides	18000	10600	13300	19100	4960	21400	12000	17400	8290	24800	39800	15300	14200	12400	29500
pmb0684	655.2	655	4.37	654.2	[M+H]+	-	C-hexosyl-luteolin O-sinapic acid	Flavone C-glycosides	86600	71400	99300	70100	79500	96200	75400	106000	88600	81000	61700	65100	48300	62000	48000
pme0398	353.1	191.1	2.74	354.095	[M-H]-	C00852	Chlorogenic acid (3-O-Caffeoylquinic acid)	Quinate and its derivatives	4260000	3990000	3900000	2490000	4320000	3840000	6690000	6830000	7390000	1830000	2240000	2300000	4190000	2870000	2370000
pme1806	367	179.1	3.67	368.111	[M-H]-	-	Chlorogenic acid methyl ester	Quinate and its derivatives	238000	205000	298000	150000	395000	265000	268000	157000	268000	128000	192000	225000	643000	300000	294000
pmb0292	387.1	331.8	7.59	386.1	[M+H]+	C00187	Cholesterol	Others	908000	780000	760000	502000	594000	1010000	450000	584000	601000	962000	449000	444000	2280000	459000	605000
pmb0484	104.1	60.2	0.74	103.1	[M+H]+	C00114	Choline	Cholines	3340000	5670000	5410000	5640000	7150000	6290000	5650000	5570000	5150000	3580000	6430000	5800000	5560000	4580000	4250000
pme1507	253.1	209.1	6.73	254.058	[M-H]-	C10028	Chrysin	Flavone	22400	22900	24600	28600	45300	29000	46200	47400	17100	11800	10600	10100	17800	8450	6810
pmb0580	417.1	255.7	4.95	416.1	[M+H]+	-	Chrysin 5-O-glucoside (Toringin)	Flavone	555000	523000	501000	290000	344000	372000	1030000	890000	934000	419000	361000	374000	449000	351000	289000
pma6353	417.2	381.9	3.98	416.2	[M+H]+	-	Chrysin C-hexoside	Flavone C-glycosides	1560000	1530000	1440000	1840000	2320000	1620000	1750000	1810000	1190000	1290000	1300000	1830000	1210000	591000	876000
pma6199	417.2	255.8	4.96	416.2	[M+H]+	-	Chrysin O-hexoside	Flavone	15700000	13900000	14000000	8860000	10700000	10700000	33700000	26700000	28700000	11800000	11100000	11800000	13200000	11100000	8290000
pma0825	503	255.6	5.23	502	[M+H]+	-	Chrysin O-malonylhexoside	Flavone	31000	46100	41000	40500	47700	38800	40100	48900	34900	42000	63900	48000	37600	25900	34700
pme0364	301.1	286.1	5.73	300.063	[M+H]+	C04293	Chrysoeriol	Flavone	98900	89900	97700	93600	254000	120000	66000	89300	54100	62000	86900	91600	60900	49700	45100
pmb2999	461.1	285.2	3.8	462.1	[M-H]-	-	Chrysoeriol 5-O-hexoside	Flavone	43100	43200	65500	58700	78900	56300	77700	78500	42000	44300	70900	68800	59500	39100	36100
pmb0620	787.1	344.1	2.78	786.1	[M+H]+	-	Chrysoeriol 6-C-hexoside 8-C-hexoside-O-hexoside	Flavone C-glycosides	55900	133000	144000	79800	9	9	90700	136000	71200	158000	155000	305000	65900	194000	202000
pmb0607	463.2	287.7	4.25	462.2	[M+H]+	-	Chrysoeriol 7-O-hexoside	Flavone	11600000	12800000	13200000	11700000	17000000	15600000	14400000	14900000	14200000	9720000	10600000	10600000	10600000	8400000	8080000
pmb0689	463.1	301.8	4.69	462.1	[M+H]+	-	Chrysoeriol C-hexoside	Flavone C-glycosides	29400	68700	43300	38600	38400	37500	33500	47500	32100	54200	37000	48300	42900	56700	44900
pmb3000	503.1	341.3	3.94	504.1	[M-H]-	-	Chrysoeriol O-acetylhexoside	Flavone	35900	25000	37400	36600	33000	24900	52000	48600	30100	20500	24000	34500	23200	23400	30400
pmb2997	799.1	461.3	3.88	800.1	[M-H]-	-	Chrysoeriol O-hexosyl-O-hexosyl-O-Glucuronic acid	Flavone	7290	10600	8360	8160	10600	8490	8030	8180	5340	5290	12400	12600	3160	4650	5960
pmb0601	595.1	301.8	4.05	594.1	[M+H]+	-	Chrysoeriol O-hexosyl-O-pentoside	Flavone	8370	14100	23200	51100	12400	24800	4320	9	2930	9	10200	5840	9	3140	5720
pmb0608	549.1	301.7	4.52	548.1	[M+H]+	-	Chrysoeriol O-malonylhexoside	Flavone	16500	23500	18700	18300	34600	29400	22900	28900	23100	23600	15600	46200	17700	19700	20300
pmb0579	669	301.6	4.82	668	[M+H]+	-	Chrysoeriol O-sinapoylhexoside	Flavone	113000	75700	93000	108000	116000	115000	91200	105000	80600	85000	79000	67300	52000	42500	55000
pme0299	147.1	61.8	5.22	148.052	[M-H]-	C00423	Cinnamic acid	Hydroxycinnamoyl derivatives	37700	42100	46000	17500	28900	18500	67400	88800	88100	28900	39200	37700	55400	31800	25400
pme2550	173	137	0.75	174.016	[M-H]-	C00417	Cis-Aconitic acid	Organic acids	58600	45300	60000	47300	37000	36200	44000	36800	55800	53500	78200	82000	66000	48000	42700
pme2241	129	84.9	1.65	130.027	[M-H]-	C02226	Citraconic acid	Organic acids	900000	1070000	956000	1910000	4250000	2240000	281000	306000	197000	692000	666000	466000	519000	90800	144000
pmb2826	147	85	0.92	148	[M-H]-	C00815	Citramalate	Organic acids	453000	506000	566000	525000	490000	555000	610000	470000	634000	486000	186000	220000	344000	464000	486000
pme2050	191	131	0.84	192.027	[M-H]-	C00158	Citric acid	Organic acids	3530000	3720000	3360000	2960000	3920000	3420000	3480000	3870000	3850000	3910000	3550000	3320000	2430000	2430000	2330000
pmb2211	343.1	240.9	6.53	342.1	[M+H]+	-	Cocamidopropyl betaine	Others	6060000	4930000	5130000	2990000	3930000	3590000	2470000	3010000	3310000	12100000	10500000	11800000	2860000	2340000	2830000
pme3246	341	179.1	2.72	342.132	[M-H]-	C00761	Coniferin	Hydroxycinnamoyl derivatives	678000	595000	582000	436000	690000	463000	596000	804000	540000	942000	817000	919000	819000	596000	569000
pme1637	179.1	146.1	3.86	180.079	[M-H]-	C00590	Coniferyl alcohol	Hydroxycinnamoyl derivatives	605000	678000	686000	882000	2390000	1270000	437000	434000	429000	308000	414000	275000	122000	173000	168000
pme0298	179.1	123	4.53	178.063	[M+H]+	C02666	Coniferylaldehyde	Hydroxycinnamoyl derivatives	4690000	4190000	4020000	6120000	10300000	7770000	2270000	2940000	2110000	4480000	4400000	3530000	4300000	2510000	2640000
pme3413	147.1	91	5.1	146.037	[M+H]+	C05851	Coumarin	Coumarins	19600	27600	31400	23000	38900	30100	24300	22800	33500	33200	35900	28500	24400	34900	31000
pmb0675	711.2	693.1	4.05	710.2	[M+H]+	-	C-pentosyl-apigenin O-p-coumaroylhexoside	Flavone C-glycosides	10000	15400	19400	24600	33500	7880	7960	19000	6200	7270	9	13100	16600	18200	19400
pme1851	130.1	88	0.93	131.07	[M-H]-	C00300	Creatine	Organic acids	543000	594000	735000	707000	602000	530000	819000	523000	492000	727000	553000	564000	511000	461000	1000000
pme1936	114.1	114	0.57	113.059	[M+H]+	C00791	Creatinine	Organic acids	558000	443000	489000	522000	527000	526000	523000	565000	608000	625000	576000	538000	548000	521000	578000
pme0080	557.3	539.3	6.99	558.319	[M-H]-	C08794	Cucurbitacin B	Terpenoids	18600	22600	20900	93100	6820	9800	9	9	6410	19100	6690	11300	51100	54700	73600
pme0063	517.3	481.3	5.77	516.309	[M+H]+	C08796	Cucurbitacin D	Terpenoids	1860000	2150000	2140000	2710000	2360000	2730000	1490000	1780000	2150000	2340000	2020000	1980000	1570000	2150000	2400000
pme0058	555.3	495.3	7.5	556.304	[M-H]-	C08797	Cucurbitacin E	Terpenoids	24200	21700	29600	57100	27800	26400	25700	21800	17500	27400	23200	27300	44300	47400	36700
pme3609	287	231.6	3.45	287.24	Protonated	C05905	Cyanidin	Anthocyanins	315000	469000	480000	572000	285000	489000	260000	278000	278000	352000	564000	328000	259000	409000	368000
pme0094	447.3	284.1	2.55	448.3	[M-H]-	C08604	Cyanidin 3-O-glucoside (Kuromanin)	Anthocyanins	236000	244000	257000	190000	421000	356000	224000	161000	175000	165000	202000	287000	338000	219000	209000
pmb2965	619.1	531.3	3.2	620.1	[M-H]-	-	Cyanidin O-diacetyl-hexoside-O-glyceric acid	Anthocyanins	29400	33700	31700	38200	32600	32700	29600	27300	27600	34700	41600	41900	42400	24900	28700
pmb2957	465.1	285.3	2.5	466.1	[M-H]-	-	Cyanidin O-syringic acid	Anthocyanins	3840000	4020000	4290000	2640000	8020000	6160000	4050000	2820000	3320000	2210000	2820000	4270000	5740000	2490000	3540000
pmb2684	328.1	134.2	1.84	329.1	[M-H]-	C00575	Cyclic AMP	Nucleotide and its derivates	209000	220000	221000	9	105000	235000	254000	175000	265000	9	9	111000	9	9	184000
pme3732	244.1	111.4	0.82	243.086	[M+H]+	C00475	Cytidine	Nucleotide and its derivates	3770000	4250000	4180000	4320000	2630000	5900000	3480000	2390000	3210000	4220000	5720000	3480000	4850000	3150000	4140000
pme3171	322	78.8	0.82	323.052	[M-H]-	C00055	Cytidine 5'-monophosphate (Cytidylic acid)	Nucleotide and its derivates	6940	5480	10600	8840	8280	6880	5140	7230	8150	7210	6470	5820	10200	13100	8130
pme0038	112	95	0.75	111.043	[M+H]+	C00380	Cytosine	Nucleotide and its derivates	1040000	1610000	1530000	1880000	2610000	2420000	1180000	1020000	1070000	908000	1630000	1150000	1570000	922000	1150000
pma0134	121	77.1	1.14	120	[M+H]+	-	D(-)-Threose	Carbohydrates	6540000	10100000	10100000	16100000	17700000	17300000	7510000	8870000	9210000	6640000	10400000	11200000	5350000	5230000	7540000
pme1846	179	70.9	0.76	180.063	[M-H]-	C00031	D(+)-Glucose	Carbohydrates	561000	616000	550000	501000	469000	589000	471000	471000	453000	609000	875000	866000	621000	571000	642000
pme0500	503.4	323.2	0.79	504.169	[M-H]-	-	D(+)-Melezitose	Carbohydrates	18200	27400	16700	63500	47500	45800	6340	6970	7800	23500	22700	13400	21200	13000	32300
pmb2653	649.1	503.3	0.74	650.1	[M-H]-	-	D(+)-Melezitose O-rhamnoside	Carbohydrates	14100	10400	13200	58900	113000	72700	12400	15900	10400	25600	36200	32000	45900	18400	30300
pme0519	341	58.8	0.78	342.116	[M-H]-	-	D-(+)-Sucrose	Carbohydrates	7210000	7630000	6830000	7370000	6730000	8390000	4880000	5010000	6200000	9600000	10400000	7920000	8560000	6890000	8010000
pme1587	417.1	255.1	3.52	416.111	[M+H]+	C10216	Daidzein 7-O-glucoside (Daidzin)	Isoflavone	200000	272000	205000	457000	232000	302000	313000	243000	194000	271000	241000	357000	297000	181000	234000
pme0129	161.2	101.9	0.74	160.085	[M+H]+	C00993	D-Alanyl-D-Alanine	Amino acid derivatives	21700	27300	16600	16800	29300	32300	28700	16800	27200	10600	35900	27900	31100	28500	25700
pme2256	151.1	70.8	0.73	152.069	[M-H]-	C01904	D-Arabitol	Alcohols and polyols	212000	235000	186000	259000	267000	280000	149000	129000	178000	276000	334000	280000	194000	140000	148000
pme1398	465.1	303.1	2.38	465.1	Protonated	C12138	Delphinidin 3-O-glucoside (Mirtillin)	Anthocyanins	198000	330000	279000	73500	9	66600	229000	190000	232000	9	126000	9	331000	108000	167000
pmb0558	637.1	303.5	3.24	637.1	Protonated	-	Delphinidin O-malonyl-malonylhexoside	Anthocyanins	34600	14400	24100	9	9	8070	16100	9	5800	24500	25900	9	14800	29100	32300
pme3961	252	136.1	1.96	251.102	[M+H]+	C00559	Deoxyadenosine	Nucleotide and its derivates	6300000	11400000	11400000	9	9	9	9590000	9	7260000	9	9	9	9	9	9
pme1194	228	112	1.13	227.091	[M+H]+	C00881	Deoxycytidine	Nucleotide and its derivates	1110000	1660000	1740000	1670000	1810000	1730000	1520000	1480000	1210000	1250000	1760000	1510000	3080000	1790000	2030000
pme1181	266.1	150.1	1.69	267.097	[M-H]-	C00330	Deoxyguanosine	Nucleotide and its derivates	215000	252000	256000	9	230000	250000	260000	273000	166000	9	9	130000	9	9	278000
pme3151	213	78.9	1.23	214.016	[M-H]-	-	Deoxyribose 5-phosphate	Nucleotide and its derivates	43900	36200	31100	42600	36600	34100	23800	16100	29400	31400	19400	16400	79000	97200	79000
pme1730	117	99.8	0.73	118.027	[M-H]-	-	D-Erythronolactone	Organic acids	278000	310000	331000	455000	322000	337000	202000	246000	244000	305000	304000	251000	338000	463000	407000
pme3313	259	78.8	0.97	260.03	[M-H]-	C00085	D-Fructose 6-phosphate	Carbohydrates	172000	219000	222000	801000	202000	689000	109000	87900	100000	225000	299000	305000	198000	230000	182000
pme3705	193.1	72.9	0.72	194.043	[M-H]-	C00191	D-glucoronic acid	Carbohydrates	76300	103000	94200	63700	61000	81100	77000	55900	79600	148000	176000	164000	98600	83900	73200
pme3160	259	96.9	0.69	260.03	[M-H]-	C00092	D-Glucose 6-phosphate	Carbohydrates	846000	957000	896000	671000	1030000	788000	520000	556000	530000	1160000	1770000	2350000	1310000	667000	656000
pmb2251	694.1	335.8	7.53	693.1	[M+H]+	-	DGMG (18:1)	Lipids_Glycerolipids	1200000	1140000	1070000	1440000	558000	1810000	2670000	2720000	2530000	1760000	1370000	1010000	886000	1410000	1250000
pmb0161	696.4	337.8	8.05	695.4	[M+H]+	-	DGMG (18:2) isomer1	Lipids_Glycerolipids	4170000	3920000	4130000	5160000	1840000	7460000	8510000	9190000	9780000	6520000	4310000	2970000	2870000	5310000	4600000
pmb0159	696.4	696.2	7.53	695.4	[M+H]+	-	DGMG (18:2) isomer2	Lipids_Glycerolipids	169000	178000	175000	224000	92600	314000	445000	460000	444000	302000	220000	173000	149000	237000	207000
pmb0163	696.4	696.3	8.24	695.4	[M+H]+	-	DGMG (18:2) isomer3	Lipids_Glycerolipids	3220000	3290000	3200000	1460000	740000	1040000	1930000	2000000	1810000	1880000	1090000	774000	835000	1710000	1520000
pme2433	106	88.1	0.68	105.079	[M+H]+	C06772	Diethanolamine	Others	62300	78400	69800	89000	99500	92800	58200	76600	110000	52200	55300	50700	84000	92000	75800
pmb3099	153	78.9	1.61	154	[M-H]-	C06608	Diethyl phosphate	Organic acids	582000	660000	725000	1060000	615000	674000	698000	647000	1510000	552000	768000	628000	710000	1480000	746000
pma3499	375	357.7	6.72	374	[M+H]+	-	Digitoxigenine	Others	27000	25200	24400	14000	37500	17200	9890	11100	9	28700	41400	23800	36400	19100	7620
pma2400	167.1	121.2	2.69	166.1	[M+H]+	-	Dihydrojasmone	Others	72000	105000	89700	76100	57400	95100	81600	61800	91700	80800	109000	99000	85200	57700	65800
pme2895	319.1	193	3.47	320.053	[M-H]-	C02906	Dihydromyricetin	Flavonol	47300	36800	41100	52900	55800	55400	25500	19700	32300	63200	52200	101000	54600	27700	23900
pme1521	303.1	125.1	4.09	304.058	[M-H]-	C01617	Dihydroquercetin (Taxifolin)	Flavonol	321000	352000	384000	173000	397000	198000	422000	422000	332000	302000	341000	525000	698000	359000	338000
pme0151	115	115.1	1.19	114.043	[M+H]+	C00429	Dihydrouracil	Nucleotide and its derivates	25400	44800	50400	53400	37900	40200	43500	28600	51800	36100	62900	54300	47900	53700	60300
pmb0064	374.1	198.6	2.18	373.1	[M+H]+	C04831	DIMBOA glucoside	Others	516000	648000	649000	202000	165000	267000	1420000	1380000	2890000	139000	191000	392000	142000	261000	183000
pmb3894	329.1	314.3	5.86	330.1	[M-H]-	-	Di-O-methylquercetin	Flavonol	186000	197000	223000	276000	382000	174000	213000	174000	124000	188000	206000	194000	161000	132000	128000
pmb2936	591.1	367.4	4.88	592.1	[M-H]-	-	Disinapoyl hexoside	Hydroxycinnamoyl derivatives	18800	22200	23600	26800	23300	26200	32800	28800	20200	27800	21400	24900	18700	23000	20600
pme0291	160.1	114.1	3.03	159.126	[M+H]+	-	Dl-2-Aminooctanoic acid	Organic acids	28200	37200	34000	49700	46500	45800	27000	31400	45800	31400	41300	33700	28900	37500	50900
pme2019	149	58.9	0.77	150.053	[M-H]-	-	DL-Arabinose	Carbohydrates	276000	287000	284000	308000	269000	286000	259000	241000	283000	331000	381000	339000	332000	247000	348000
pme0057	136	89.9	0.81	135.035	[M+H]+	C00155	DL-homocysteine	Amino acids	131000	140000	174000	64500	73800	134000	113000	95100	104000	106000	86000	108000	119000	145000	110000
pme2634	118	88	0.84	117.079	[M+H]+	C01826	Dl-Norvaline	Amino acids	4800000	9200000	9450000	6270000	9140000	9070000	15400000	11500000	12200000	4740000	6980000	8190000	7020000	4660000	6150000
pme2134	121	71	0.85	122.058	[M-H]-	-	DL-threitol	Alcohols and polyols	49800	38100	35600	33700	54000	55900	40400	36700	48900	62700	79300	72500	47500	52000	29300
pme1944	183.1	111	0.79	182.079	[M+H]+	C00392	D-Mannitol	Alcohols and polyols	25500000	30400000	31700000	16500000	10800000	20000000	37900000	37400000	45400000	18200000	19100000	17200000	24500000	46700000	30800000
pme2344	231.2	149.1	6.16	230.152	[M+H]+	-	Dodecanedioic aicd	Organic acids	41000	34300	43300	48000	62300	54200	30300	33000	31000	34600	30700	33800	25800	29500	34200
pmb0802	220.2	202.7	2.28	219.2	[M+H]+	C00864	D-Pantothenic acid	Vitamins	2340000	3090000	3280000	3630000	4130000	3570000	2880000	2650000	1880000	2670000	3580000	3870000	2920000	2230000	2810000
pme1683	477.2	258.1	2.25	476.168	[M+H]+	C12276	D-Pantothenic dcid	Organic acids	76000	78300	65900	81300	315000	103000	110000	100000	88000	45900	133000	144000	118000	30600	43500
pme3163	289	78.9	1.08	290.04	[M-H]-	-	D-Sedoheptuiose 7-phosphate	Carbohydrates	3440000	3990000	4750000	6740000	4250000	6890000	3590000	3760000	3440000	7430000	4100000	2030000	3760000	8890000	4140000
pme0499	181	70.9	0.74	182.079	[M-H]-	C00794	D-Sorbitol	Alcohols and polyols	23900000	27000000	26700000	16700000	16500000	22000000	21500000	20700000	26400000	37400000	39500000	34700000	29800000	29100000	29400000
pme2237	181.1	70.8	0.75	182.079	[M-H]-	C01697	Dulcitol	Alcohols and polyols	5580000	6150000	5970000	3790000	3780000	5370000	4990000	4980000	6290000	8080000	8830000	7810000	6840000	6610000	6650000
pme3719	165.1	74.9	0.95	166.048	[M-H]-	-	D-Xylonic acid	Organic acids	233000	380000	497000	196000	329000	205000	344000	350000	246000	386000	876000	1310000	755000	255000	463000
pme2636	301.2	253.2	4.61	302.152	[M-H]-	C18166	Enterodiol	Alcohols and polyols	22800	19300	19800	16400	27700	18500	19200	24400	19200	18000	21000	15500	19100	16000	12100
pme1564	443	139.1	3.82	442.3	[M+H]+	-	Epicatechin gallate (ECG)	Catechin derivatives	382000	396000	343000	224000	458000	327000	428000	231000	413000	204000	321000	312000	470000	267000	243000
pmb3114	561.1	271.3	3.45	562.1	[M-H]-	-	Epicatechin-epiafzelechin	Catechin derivatives	5410000	4600000	5400000	4290000	4250000	5070000	5320000	5100000	7100000	4910000	3690000	3900000	5170000	7520000	6120000
pme1486	457.2	169.1	3.28	458.085	[M-H]-	C09731	Epigallate catechin gallate (EGCG)	Catechin derivatives	3070000	3690000	2110000	1820000	2800000	2590000	2290000	1790000	3200000	1790000	2540000	2360000	2680000	1860000	1790000
pme1514	305	125	2.53	306	[M-H]-	C12136	Epigallocatechin (EGC)	Catechin derivatives	1230000	1110000	1150000	271000	736000	557000	1530000	1470000	1860000	827000	1100000	1370000	1730000	1080000	1310000
pmb0619	775.1	774.9	2.58	774.1	[M+H]+	-	Eriodictiol 6-C-hexoside 8-C-hexoside-O-hexoside	Flavone C-glycosides	1220000	3380000	2880000	1790000	2000000	1950000	3110000	2810000	3960000	775000	1570000	1760000	1870000	2050000	1570000
pme1580	287.1	135.1	5.03	288.063	[M-H]-	C05631	Eriodictyol	Flavanone	3030000	3040000	3400000	5770000	1890000	6420000	1050000	1120000	515000	2870000	3150000	2640000	1630000	871000	767000
pmb3023	449.1	329.3	3.3	450.1	[M-H]-	-	Eriodictyol C-hexoside	Flavone C-glycosides	4290000	3690000	3930000	3190000	3790000	4310000	3060000	3220000	4090000	3880000	3830000	4320000	3940000	4890000	4110000
pmb0686	537	289.7	4.48	536	[M+H]+	-	Eriodictyol O-malonylhexoside	Flavanone	55400	50100	88200	81100	93900	77600	104000	116000	106000	52700	102000	88800	85300	70700	51300
pmb3094	703.4	351.3	2.48	704.4	[M-H]-	-	Esculetin O-quinacyl esculetin O-quinic acid	Coumarins	316000	361000	349000	625000	46900	333000	11500	10100	17000	1480000	421000	445000	125000	395000	640000
pme3034	131	86.9	1.89	132.042	[M-H]-	-	ethylmalonate	Organic acids	91200	94000	104000	9	73900	52800	50900	46900	35800	9	49100	45900	46700	9	33500
pme0306	195.1	149.1	4.01	194.058	[M+H]+	C01494	Ferulic acid	Hydroxycinnamoyl derivatives	1090000	1080000	1090000	1390000	2960000	1250000	786000	912000	440000	533000	683000	449000	975000	652000	758000
pmb0108	375.2	137.6	3.43	374.2	[M+H]+	-	Feruloyl syringic acid	Hydroxycinnamoyl derivatives	207000	267000	265000	210000	213000	261000	333000	374000	376000	232000	234000	221000	232000	247000	267000
pme1496	267.1	252.1	6.27	268.074	[M-H]-	C00858	Formononetin (4'-O-methyldaidzein)	Isoflavone	16300	16000	14400	8610	9000	4390	47600	41800	22700	11900	9830	10800	17900	12800	11100
pme3504	431.1	267.7	4.54	430.126	[M+H]+	C10509	Formononetin 7-O-glucoside (Ononin)	Isoflavone	370000	409000	396000	366000	274000	335000	821000	785000	540000	406000	259000	276000	251000	296000	342000
pme2169	115	97.9	1.11	116.011	[M-H]-	C00122	Fumaric acid	Organic acids	912000	886000	982000	1360000	3540000	2260000	485000	273000	260000	614000	822000	464000	915000	307000	370000
pme3393	287	135.1	3.57	288.063	[M-H]-	C01378	Fustin	Flavonol	1590000	1970000	2310000	2260000	1890000	2030000	1980000	2210000	1550000	2510000	2230000	2490000	2120000	2420000	2380000
pmb2928	331	313.7	2.09	332	[M-H]-	-	Gallic acid O-Hexoside	Benzoic acid derivatives	15600000	14600000	15500000	16100000	19600000	18400000	15800000	15000000	16100000	10400000	16400000	16600000	12900000	9700000	11100000
pmb0835	611.2	611.1	2.38	610.2	[M+H]+	-	Gallocatechin-gallocatechin	Catechin derivatives	35300	60300	41500	77900	195000	113000	88200	64300	85400	67200	110000	175000	142000	66000	122000
pme3210	433	270.9	3.93	432.106	[M+H]+	C09126	Genistein 7-O-Glucoside (Genistin)	Isoflavone	2090000	2270000	2230000	2480000	2230000	2790000	2580000	2400000	2760000	1710000	1720000	1490000	1460000	1630000	1710000
pmb3081	289.1	97	1.09	290.1	[M-H]-	-	Glucarate O-Phosphoric acid	Carbohydrates	5580000	6010000	6320000	10900000	6910000	7580000	4860000	4580000	5370000	8500000	6010000	3560000	6170000	14500000	6610000
pme0534	195.2	75.1	0.7	196.058	[M-H]-	C00257	Gluconic acid	Carbohydrates	330000	366000	380000	225000	365000	333000	383000	333000	301000	453000	841000	757000	375000	170000	232000
pmb0786	180	84.2	0.61	179	[M+H]+	C00329	Glucosamine	Carbohydrates	2000000	1190000	1670000	976000	2040000	1850000	2560000	1770000	3100000	1530000	1750000	1560000	2160000	1410000	1740000
pmb0034	277.1	259.7	1.29	276.1	[M+H]+	C01425	Glu-Glu	Amino acid derivatives	57900	130000	127000	103000	134000	132000	145000	149000	103000	92200	140000	132000	173000	130000	258000
pme0243	131	86.9	1.9	132.042	[M-H]-	C00489	Glutaric acid	Organic acids	3820000	3890000	3990000	9	2920000	2040000	1750000	1910000	1080000	9	1750000	1460000	1090000	9	1060000
pmb3264	611.1	306.2	1.14	612.1	[M-H]-	C00127	Glutathione oxidized	Amino acid derivatives	80900	81500	93300	41100	115000	36800	119000	97800	80400	63100	64600	117000	195000	43900	55900
pme1090	308	162	1.13	307.084	[M+H]+	C00051	Glutathione reduced form	Amino acid derivatives	27100	49300	44700	47500	113000	54700	81900	59700	56400	25600	54000	85300	104000	49700	53700
pme3208	445	282.1	3.51	446.121	[M-H]-	C16195	Glycitin	Isoflavone	6280000	7200000	8200000	7530000	5030000	6690000	12000000	11400000	9730000	5220000	5550000	5430000	4920000	6130000	5950000
pme0124	173.2	116.1	0.79	172.085	[M+H]+	-	Glycyl-L-proline	Amino acid derivatives	26000	37900	31800	24500	30500	13900	40900	30900	36300	22700	23500	47800	28400	33300	36100
pme0066	116.1	73.9	0.69	117.054	[M-H]-	C00581	Guanidineacetic acid	Amino acid derivatives	14100	13300	13400	11000	11000	13600	14800	12200	15100	8200	8250	11500	16200	10700	10700
pme1109	152	135.1	1.15	151.049	[M+H]+	C00242	Guanine	Nucleotide and its derivates	9950000	10900000	10800000	15100000	35700000	21200000	8790000	8670000	5140000	5280000	8040000	5830000	11000000	4200000	4860000
pme1175	282.1	150.1	1.47	283.092	[M-H]-	C00387	Guanosine	Nucleotide and its derivates	5260000	6340000	6570000	6700000	2970000	6550000	10400000	5670000	8650000	6800000	9440000	3660000	8070000	4610000	5130000
pmb4344	362.1	211.1	1.15	363.1	[M-H]-	C00144	Guanosine 5'-monophosphate	Nucleotide and its derivates	15300	14500	20600	8670	20400	11800	17800	20800	9940	14500	14300	15300	25400	8660	9090
pme2278	362	78.9	1.15	363.058	[M-H]-	-	Guanosine monophosphate	Nucleotide and its derivates	7770	9770	10500	11100	16300	13000	9600	12500	11600	10100	10500	10300	7600	7360	6240
pme1598	463.1	301.1	3.81	464.132	[M-H]-	-	Hesperetin 5-O-glucoside	Flavanone	8700000	10500000	10800000	5600000	11900000	8930000	11900000	8990000	9390000	7390000	10400000	12900000	12000000	8370000	9830000
pme0002	611.2	303.1	4.04	610.19	[M+H]+	C09806	Hesperetin 7-O-neohesperidoside (Neohesperidin)	Flavanone	63800	34400	67300	24100	24600	55100	64900	71700	71700	30500	59500	70700	63100	54500	50600
pme2950	611.2	303	4	610.19	[M+H]+	C09755	Hesperetin 7-rutinoside (Hesperidin)	Flavanone	57900	54800	58500	35300	44600	56000	75600	61000	75900	41100	78500	41900	35400	59200	60900
pmb0615	789.1	789.1	2.63	788.1	[M+H]+	-	Hesperetin C-hexosyl-O-hexosyl-O-hexoside	Flavone C-glycosides	5490000	12400000	11800000	3030000	590000	3480000	10100000	7690000	10700000	5220000	11200000	13700000	5190000	10800000	8060000
pmb2979	549.2	387.3	3.99	550.2	[M-H]-	-	Hesperetin O-malonylhexoside	Flavanone	53600	49100	36300	35700	52200	25900	66000	64200	78900	49700	27300	27300	38700	59300	50400
pme3387	187	145.1	0.77	188.127	[M-H]-	C01924	H-HomoArg-OH	Amino acid derivatives	10100	9130	12200	11300	8400	12900	5480	9920	12500	8550	4500	4390	11900	15800	17300
pme2122	112.1	94.6	0.63	111.08	[M+H]+	C00388	Histamine	Amino acid derivatives	10900	16400	9300	4690	6390	12600	22300	14700	37400	7990	6440	10300	13400	14200	10200
pma2987	142.1	82.9	0.58	141.1	[M+H]+	C00860	Histidinol	Others	53400000	47300000	54600000	50600000	50200000	39100000	57100000	49400000	67700000	50000000	49200000	49000000	53800000	50300000	51400000
pme3461	301.1	151	5.71	302.279	[M-H]-	C09756	Homoeriodictyol	Flavanone	17200	14000	10100	23800	29800	9050	10000	7970	5110	11100	12700	9200	10900	7730	5950
pme1292	167.1	122.1	2.26	168.042	[M-H]-	C00544	Homogentisic acid	Organic acids	320000	347000	364000	243000	608000	329000	523000	576000	437000	192000	351000	376000	314000	241000	324000
pme0388	183.1	137.1	3.25	182.058	[M+H]+	C05582	Homovanillic acid	Hydroxycinnamoyl derivatives	165000	160000	173000	198000	240000	163000	144000	124000	145000	169000	221000	239000	129000	175000	194000
pmb0037	166.1	121.4	1.45	165.1	[M+H]+	C06199	Hordenine	Alkaloids	46800	32700	44400	94400	68500	68600	73900	83500	87700	103000	102000	106000	95000	46300	73200
pmb0423	195.1	177.5	3.19	194.1	[M+H]+	-	Hydroxy-methoxycinnamate	Hydroxycinnamoyl derivatives	634000	644000	647000	497000	724000	378000	691000	725000	586000	741000	857000	995000	740000	503000	552000
pma0948	138.1	77.2	1.18	137.1	[M+H]+	-	Hydroxyphenethylamine	Others	136000	231000	201000	207000	131000	219000	216000	159000	258000	213000	387000	156000	164000	188000	171000
pme0033	137	110	1.13	136.038	[M+H]+	C00262	Hypoxanthine	Nucleotide and its derivates	640000	765000	792000	825000	929000	903000	888000	625000	858000	566000	1020000	619000	754000	691000	735000
pme3982	267.1	135.1	1.43	268.081	[M-H]-	-	Hypoxanthine-9-β-D-arabinofuranoside	Nucleotide and its derivates	1000000	1160000	1280000	1120000	1230000	810000	2260000	1830000	1590000	889000	1010000	800000	1580000	1080000	1000000
pmb0812	127.1	81.2	2.82	126.1	[M+H]+	C02835	Imidazole-4-acetate	Indole derivatives	2550000	3000000	2960000	3420000	1960000	2730000	1380000	1370000	1170000	4390000	3870000	3590000	2120000	3510000	3290000
pmb1096	118	58.2	2.47	117	[M+H]+	C00463	Indole	Indole derivatives	8530000	13300000	13000000	10300000	13300000	11800000	17600000	14900000	11100000	8400000	10200000	11800000	17400000	12400000	10000000
pme2723	146.1	118.1	4.49	145.053	[M+H]+	C08493	Indole-3-carboxaldehyde	Indole derivatives	629000	503000	508000	515000	1070000	657000	373000	454000	281000	420000	334000	374000	451000	336000	396000
pme1119	269.1	137	0.8	268.081	[M+H]+	C00294	Inosine	Nucleotide and its derivates	33500	31500	31300	24800	34200	53200	5220	8830	17700	62700	85400	66000	34300	30400	34100
pmb0532	349.1	137.4	1.13	348.1	[M+H]+	C00130	Inosine 5'-monophosphate	Nucleotide and its derivates	402000	581000	499000	410000	987000	404000	488000	686000	281000	263000	684000	813000	854000	378000	453000
pme0516	179.2	87	0.74	180.063	[M-H]-	C00137	Inositol	Others	370000	424000	439000	362000	452000	423000	334000	306000	342000	622000	633000	586000	356000	290000	321000
pmb0964	366.2	203.5	0.81	365.2	[M+H]+	-	iP7G	Nucleotide and its derivates	7040000	10100000	10200000	11400000	8760000	9770000	11000000	13900000	13300000	5930000	9830000	7750000	12400000	14100000	14800000
pme1611	433.1	433	3.72	434.121	[M-H]-	-	Isohemiphloin	Flavone	316000	399000	488000	346000	317000	385000	666000	568000	681000	253000	266000	240000	366000	391000	308000
pme3217	257	137.1	6.05	256.074	[M+H]+	C08650	Isoliquiritigenin	Flavanone	32800	34700	33000	77200	104000	110000	20300	17400	8200	26500	18600	9	25400	9	9
pme1540	625.2	317.1	3.54	624.169	[M+H]+	-	Isorhamnetin 3-O-neohesperidoside	Flavonol	69900	68800	67000	29000	204000	57400	28700	28800	22500	47600	44900	9	76500	33000	50000
pmb0595	479.2	317.8	4	478.2	[M+H]+	-	Isorhamnetin 5-O-hexoside	Flavonol	388000	581000	588000	168000	267000	213000	310000	482000	789000	561000	589000	543000	542000	1580000	902000
pma6639	479.2	318	4.11	478.2	[M+H]+	-	Isorhamnetin O-hexoside	Flavonol	1480000	2170000	2060000	1880000	3040000	1880000	1590000	1340000	953000	1640000	3050000	3490000	2210000	1110000	1800000
pme2984	593	285.2	4.9	594.195	[M-H]-	C09830	Isosakuranetin-7-neohesperidoside (Poncirin)	Flavanone	84100	93700	93800	72000	85700	112000	144000	118000	155000	67500	70200	69400	53300	49400	41700
pme0374	431.1	431.1	3.7	432.106	[M-H]-	C01714	Isovitexin	Flavone C-glycosides	81000	110000	114000	121000	108000	106000	156000	126000	133000	112000	92600	90900	107000	128000	90400
pme1667	595.2	367.2	3.18	594.159	[M+H]+	C08064	Isovitexin 7-O-glucoside (Saponarin)	Others	147000	242000	224000	64600	152000	134000	115000	121000	144000	91300	207000	214000	146000	158000	127000
pma1116	301.1	259.1	3.98	300.1	[M+H]+	C10098	Kaempferide	Flavonol	38200	22200	29200	68600	42200	42600	29700	36800	30100	21100	29500	22600	18500	17500	11000
pme0200	287	287	5.69	286.048	[M+H]+	C05903	Kaempferol	Flavonol	22600	23600	26200	26900	52200	50100	26300	27500	17300	17400	19400	28300	17000	8500	10200
pme3267	447	284	3.99	448.101	[M-H]-	C12626	Kaempferol 3-O-galactoside (Trifolin)	Flavonol	167000	181000	163000	156000	186000	152000	291000	213000	308000	202000	174000	146000	175000	192000	167000
pme1622	447.1	287.1	4.03	448.101	[M-H]-	C12249	Kaempferol 3-O-glucoside (Astragalin)	Flavonol	216000	221000	217000	180000	248000	189000	327000	257000	380000	199000	209000	158000	239000	234000	181000
pme3297	433	287	4.45	432.106	[M+H]+	C16911	Kaempferol 3-O-rhamnoside (Kaempferin)	Flavonol	8620000	8370000	8440000	2890000	3210000	5970000	5370000	9840000	27000000	7690000	4680000	4510000	4740000	15900000	9680000
pme1606	595.2	287	3.83	594.159	[M+H]+	-	Kaempferol 3-O-robinobioside (Biorobin)	Flavonol	59700	77600	80300	55900	122000	67100	79000	41800	72600	19800	38600	53200	67200	123000	75800
pme0370	595.2	287.1	3.83	594.159	[M+H]+	-	Kaempferol 3-O-rutinoside (Nicotiflorin)	Flavonol	42800	72100	70600	52500	65300	85600	83800	38100	57100	37300	49300	28100	55600	105000	86000
pme1506	433.1	287	4.9	432.106	[M+H]+	-	Kaempferol 7-O-rhamnoside	Flavonol	28900	32200	28500	33100	49400	48900	9	9	9	9	9	9	9	9	9
pme3469	741.2	433.2	3.31	740.216	[M+H]+	C10178	Kaempferol-3-O-robinoside-7-O-rhamnoside (Robinin)	Flavonol	32100	43700	64300	92500	105000	107000	70000	75600	35600	80200	53500	55700	85700	61700	80600
pme1502	315.1	300	7.17	314.079	[M+H]+	-	Kumatakenin	Flavonol	42200	44500	40300	59500	23600	29300	57700	51800	34700	34900	25600	29800	44600	38500	56900
pme0233	188	144.1	2.71	189.043	[M-H]-	C01717	Kynurenic acid	Organic acids	416000	417000	479000	330000	432000	445000	648000	602000	715000	269000	365000	353000	569000	351000	380000
pmb2867	350.1	144.2	1.78	351.1	[M-H]-	-	Kynurenic acid O-hexside	Organic acids	409000	408000	443000	9	321000	579000	238000	243000	275000	9	364000	503000	272000	9	464000
pme0015	239	61.8	0.77	240.024	[M-H]-	C00491	L-(-)-Cystine	Amino acids	167000	159000	164000	219000	250000	226000	130000	148000	81700	125000	105000	120000	160000	113000	127000
pme2033	133	70.8	0.97	134.022	[M-H]-	C00497	L(-)-Malic acid	Organic acids	3210000	2900000	2940000	1460000	2300000	2460000	1750000	1720000	2260000	3610000	4840000	4830000	4260000	2770000	3440000
pme0030	182.1	136.1	1.13	181.074	[M+H]+	C00082	L-(-)-Tyrosine	Amino acids	3030000	3250000	3080000	2250000	2450000	3170000	4850000	3720000	3470000	5240000	3390000	4200000	3280000	4920000	4100000
pme0042	173.1	131.1	0.71	174.112	[M-H]-	C00062	L-(+)-Arginine	Amino acids	5820000	6960000	7050000	2760000	973000	3760000	14800000	10100000	22400000	6070000	2480000	3000000	3530000	11500000	5170000
pme0026	147	83.2	0.68	146.106	[M+H]+	C00047	L-(+)-Lysine	Amino acids	2060000	2630000	2810000	1530000	1840000	2660000	6230000	4140000	4180000	2390000	1880000	2300000	2790000	3250000	2110000
pme2527	133	70	0.65	132.16	[M+H]+	C00077	L(+)-Ornithine	Amino acids	142000	209000	208000	56400	52100	87300	494000	387000	324000	118000	95700	141000	203000	104000	108000
pme2009	149	72.8	1.08	150.016	[M-H]-	-	L-(+)-Tartaric acid	Organic acids	106000	130000	131000	85100	121000	139000	79700	83300	85300	109000	156000	87100	108000	74200	115000
pme1166	411.1	213.2	5.26	410.137	[M+H]+	-	lactucopicrin	Others	26600	12700	19400	48200	31200	81900	22900	38400	30600	8330	17900	18900	4700	4440	10200
pme1988	90	71.8	0.78	89.048	[M+H]+	C00041	L-Alanine	Amino acids	938000	1570000	1540000	785000	1050000	1150000	2210000	1850000	2800000	967000	930000	1270000	1350000	1550000	1500000
pme3410	333	305.2	4.96	332.053	[M+H]+	C12633	Laricitrin	Flavonol	40300	33600	35200	9	21500	9	44200	40400	20900	20700	17600	15200	13500	10500	15200
pme2111	175	87	0.99	176.12	[M-H]-	C00072	L-ascorbate	Vitamins	68100	67100	107000	166000	295000	226000	74100	69700	97800	178000	223000	192000	143000	114000	113000
pme0226	131.1	71.8	0.73	132.054	[M-H]-	C00152	L-Asparagine	Amino acids	9840000	10800000	10700000	1500000	1950000	3270000	21300000	18100000	20500000	12500000	7020000	8860000	9660000	11800000	8380000
pme0011	132	99.9	0.71	133.037	[M-H]-	C00049	L-Aspartic acid	Amino acids	2730000	3020000	2960000	1760000	2510000	2510000	3740000	3180000	3760000	3910000	3300000	3560000	3190000	2870000	2550000
pmb2640	199	181.3	9.62	200	[M-H]-	C02679	Lauric acid (C12:0)	Lipids_Fatty acids	49600	58600	59600	69100	81900	76600	44100	48600	34300	65500	60300	58200	78300	61800	53000
pme0116	227.2	110	0.68	226.107	[M+H]+	C00386	L-Carnosine	Amino acid derivatives	31300	40100	25100	36600	31000	16300	15100	25500	25300	27900	45200	42100	39000	28000	46400
pme0008	176.1	98.9	0.76	175.096	[M+H]+	C00327	L-Citrulline	Amino acids	5940000	6320000	6400000	2150000	1400000	3290000	13800000	9890000	16000000	4320000	2880000	3740000	3850000	6440000	4380000
pme2773	223	88	0.77	222.067	[M+H]+	C02291	L-Cystathionine	Amino acid derivatives	9420	10500	6020	11900	26500	9030	7150	4850	6410	3030	26900	20900	18900	5620	10700
pme0195	120	80	0.78	121.02	[M-H]-	C00097	L-Cysteine	Amino acids	4630000	4710000	4800000	5530000	5390000	4820000	6070000	6650000	5070000	2510000	1980000	2160000	3600000	3940000	3820000
pmb0410	336.1	143.5	2.47	335.1	[M+H]+	-	L-Cysteine D-γ-glutamyl-2-(trimethylammonio)ethyl ester	Amino acid derivatives	8110	12700	8030	5990	8840	9	3990	9	1570	8140	9	9	5720	9	9
pme0450	289	78.8	3.18	290.3	[M-H]-	C09727	L-Epicatechin	Catechin derivatives	8920000	7590000	7870000	6870000	8440000	7600000	7340000	7710000	7310000	7390000	8210000	8330000	7230000	6600000	6890000
pme2435	163	70.8	0.82	164.069	[M-H]-	C01019	L-Fucose	Carbohydrates	209000	220000	195000	151000	134000	186000	159000	160000	196000	274000	305000	271000	213000	207000	250000
pme0013	146.1	102.1	0.72	147.053	[M-H]-	C00025	L-Glutamic acid	Amino acids	2470000	2710000	2770000	1940000	2200000	2450000	2780000	2420000	3100000	3310000	2890000	2890000	3080000	3150000	2940000
pmb2857	308.1	128.2	0.72	309.1	[M-H]-	-	L-Glutamic acid O-glucoside	Amino acid derivatives	4930	7230	7280	5490	4650	6450	5960	7240	7060	5450	8320	10700	6130	8570	6810
pme1408	145.1	127.1	0.74	146.069	[M-H]-	C00064	L-Glutamine	Amino acids	194000	193000	186000	93700	103000	98300	223000	173000	216000	307000	255000	287000	173000	169000	170000
pmb2855	307	145.2	0.73	308	[M-H]-	-	L-Glutamine O-hexside	Amino acid derivatives	6220	8260	4580	6470	6420	5720	10600	3970	8800	9360	7440	1040	7310	2340	2980
pmb1283	448.1	215.7	4.12	447.1	[M+H]+	-	L-Glutaminyl-L-valyl-L-valyl-L-cysteine	Amino acid derivatives	765000	933000	1040000	1250000	1230000	1170000	716000	723000	543000	940000	809000	796000	644000	683000	833000
pme2253	177.1	74.8	0.81	178.048	[M-H]-	C01040	L-Gulonic-γ-lactone	Carbohydrates	363000	474000	475000	426000	512000	413000	445000	430000	377000	296000	295000	450000	390000	307000	364000
pme0036	154.1	92.9	0.7	155.07	[M-H]-	C00135	L-Histidine	Amino acids	189000	204000	207000	63000	73200	119000	422000	289000	380000	245000	123000	139000	237000	325000	185000
pme0004	190.1	84	0.83	189.111	[M+H]+	C02427	L-Homocitrulline	Amino acids	327000	299000	369000	269000	311000	298000	368000	317000	327000	343000	364000	501000	440000	363000	460000
pme2890	269	134	0.81	268.055	[M+H]+	C01817	L-Homocystine	Amino acids	30500	55500	52900	47700	67900	79900	49500	40100	44500	39400	77100	91700	32600	40200	56100
pma6499	509.3	347.9	3.46	508.3	[M+H]+	-	Limocitrin O-hexoside	Flavone	384000	554000	485000	343000	503000	344000	654000	646000	559000	345000	253000	101000	325000	484000	453000
pme3544	471.2	425.2	6.45	470.179	[M+H]+	C03514	Limonin	Terpenoids	670000	738000	820000	366000	731000	379000	1160000	1100000	788000	498000	587000	858000	874000	655000	691000
pme1104	130.1	130.1	1.23	131.095	[M-H]-	C00407	L-Isoleucine	Amino acids	50200	34600	39100	53600	49200	56600	111000	93300	92100	53900	52600	34500	34300	38400	46300
pme0018	130.1	130.1	1.24	131.095	[M-H]-	C00123	L-Leucine	Amino acids	145000	126000	119000	114000	155000	151000	258000	214000	216000	106000	105000	114000	74800	93600	82000
pme1210	150	72.8	1.18	149.051	[M+H]+	C00073	L-Methionine	Amino acids	697000	998000	891000	632000	707000	876000	1850000	1750000	1890000	798000	1170000	1380000	1070000	975000	980000
pme1419	164	61	1.77	163	[M+H]+	-	L-Methionine methyl ester	Amino acid derivatives	94000	123000	141000	9	9	9	9	9	56200	9	9	9	9	9	9
pme0021	166	120.1	1.99	165.079	[M+H]+	C00079	L-Phenylalanine	Amino acids	11700000	13200000	13000000	9	9	9	20600000		17800000	9	9	9	9	9	9
pme1368	128	126	1.15	129.079	[M-H]-	C00408	L-Pipecolic acid	Amino acid derivatives	34800	24400	21900	47900	36000	37700	22600	20600	23600	24500	15100	13600	19400	28300	17900
pme0006	116.1	70	0.79	115.063	[M+H]+	C00148	L-Proline	Amino acids	524000	1240000	1150000	608000	512000	816000	2370000	1710000	1600000	604000	797000	722000	957000	1310000	1130000
pme1712	275	257.1	0.71	276.132	[M-H]-	C00449	L-Saccharopine	Amino acid derivatives	34600	38900	44000	49000	65700	53200	31100	36500	19100	54200	53500	64400	57400	25900	26500
pme0009	104	73.9	0.72	105.043	[M-H]-	C00065	L-Serine	Amino acids	58100	68800	75900	56400	50100	68500	71300	61700	81000	84900	67800	73700	58000	79100	70300
pme2142	173.1	83.9	0.99	174.1	[M-H]-	C01047	L-Theanine	Amino acids	14400	24900	9060	15300	8380	12300	11300	13100	12700	12500	12900	20200	11900	12400	9940
pme0022	118	100.9	0.74	119.058	[M-H]-	C00188	L-Threonine	Amino acids	215000	272000	251000	106000	130000	190000	235000	243000	297000	345000	233000	278000	236000	260000	241000
pme1417	161.1	144.2	2.72	160.1	[M+H]+	C00398	L-Tryptamine	Tryptamine derivatives	243000	257000	273000	221000	362000	283000	343000	238000	277000	187000	113000	115000	133000	105000	71500
pme0050	203	116.1	2.47	204.09	[M-H]-	C00078	L-Tryptophan	Amino acids	33000000	33100000	34800000	25100000	33400000	30300000	46400000	41800000	30000000	32600000	23700000	28300000	42900000	32600000	27600000
pme1002	138.1	103	1.2	137.084	[M+H]+	C00483	L-Tyramine	Amino acids	54200	51900	42500	81900	90300	105000	66400	52300	63400	33000	31500	46800	33200	47300	54800
pme0089	287.1	287.1	5	286.1	[M+H]+	C01514	Luteolin	Flavone	55400	62100	57400	63000	144000	75400	35700	70900	45600	38200	87300	61000	66300	41900	35600
pme2457	447.3	285.1	3.79	448.101	[M-H]-	-	Luteolin 7-O-glucoside (Cynaroside)	Flavone	267000	291000	320000	237000	253000	283000	479000	429000	574000	295000	317000	367000	274000	251000	228000
pmb0665	611.2	299.8	3.67	610.2	[M+H]+	-	Luteolin 8-C-hexosyl-O-hexoside	Flavone C-glycosides	16000	25300	20600	8370	12100	16400	17400	18000	38200	23200	16000	20900	31800	44800	22100
pmb3024	447.1	327.3	3.37	448.1	[M-H]-	-	Luteolin C-hexoside	Flavone C-glycosides	95400	116000	108000	111000	79900	101000	74600	82000	79200	105000	131000	109000	61700	112000	94200
pmb3014	641.1	285.2	4.5	642.1	[M-H]-	-	Luteolin O-eudesmic acid-O-hexoside	Flavone	60600	36300	68500	85200	75300	30000	164000	99300	79300	57700	70300	54800	63400	52500	40100
pmb0378	625.2	177.5	4.42	624.2	[M+H]+	-	Luteolin O-feruloylhexoside	Flavone C-glycosides	17600	12000	14900	10400	23600	20700	7130	26800	12400	14300	12700	8590	10500	13500	10500
pmb2954	771.1	609.5	2.53	772.1	[M-H]-	-	Luteolin O-hexosyl-O-hexosyl-O-hexoside	Flavone	11100	13200	10700	9	9630	6800	8640	11300	11700	9	9	17200	9	9	7330
pmb0578	655	287.7	4.59	654	[M+H]+	-	Luteolin O-sinapoylhexoside	Flavone	123000	73400	62200	78200	84800	77800	82800	95600	97700	82600	63900	56600	43000	52100	50300
pme1094	116	58.9	0.93	117.079	[M-H]-	C00183	L-Valine	Amino acids	29400	42400	34600	22800	36800	39900	56000	46200	44900	27600	31500	18900	26900	25700	33900
pmb0862	440.1	422.7	6.71	439.1	[M+H]+	-	LysoPC 12:1	Lipids_Glycerophospholipids	10300	11200	9170	8600	2380	4680	7210	7710	7780	21100	21300	14600	7550	8210	9510
pmb0866	468.1	450.5	7.68	467.1	[M+H]+	-	LysoPC 14:0	Lipids_Glycerophospholipids	849000	890000	870000	1020000	661000	810000	901000	761000	991000	1020000	1090000	850000	765000	768000	896000
pmd0130	468.3	450.5	7.5	467.3	[M+H]+	-	LysoPC 14:0 (2n isomer)	Lipids_Glycerophospholipids	330000	360000	348000	800000	255000	781000	276000	380000	309000	632000	528000	424000	395000	443000	343000
pmb2319	482.3	184.5	8.2	481.3	[M+H]+	-	LysoPC 15:0	Lipids_Glycerophospholipids	2350000	2620000	2580000	2680000	2560000	2810000	1730000	1800000	2040000	2650000	2720000	2380000	2110000	1850000	2290000
pmb2260	480.1	184.5	7.66	479.1	[M+H]+	-	LysoPC 15:1	Lipids_Glycerophospholipids	328000	450000	443000	376000	195000	422000	210000	170000	215000	337000	312000	231000	197000	224000	250000
pmb0855	496.3	478.3	8.74	495.3	[M+H]+	-	LysoPC 16:0	Lipids_Glycerophospholipids	81900000	104000000	105000000	115000000	81600000	126000000	118000000	114000000	132000000	124000000	143000000	105000000	101000000	93600000	99000000
pmd0132	496.3	478.3	8.57	495.3	[M+H]+	-	LysoPC 16:0 (2n isomer)	Lipids_Glycerophospholipids	18000000	20600000	20700000	34700000	11500000	38600000	25400000	23900000	22300000	26300000	24300000	16100000	20400000	23000000	20000000
pmb0848	494.3	184.6	7.82	493.3	[M+H]+	-	LysoPC 16:1 (2n isomer)	Lipids_Glycerophospholipids	4790000	5360000	5250000	21500000	4850000	24600000	7290000	7190000	7450000	13700000	16100000	11000000	11900000	9880000	7850000
pmb0863	492.3	184.5	7.29	491.3	[M+H]+	-	LysoPC 16:2 (2n isomer)	Lipids_Glycerophospholipids	428000	506000	516000	1740000	462000	2160000	596000	613000	607000	919000	967000	781000	755000	733000	590000
pmb2406	510.1	510.4	9.29	509.1	[M+H]+	-	LysoPC 17:0	Lipids_Glycerophospholipids	1330000	1420000	1400000	2850000	1740000	3050000	2470000	2150000	1970000	2680000	3610000	2270000	1880000	1580000	1520000
pmd0136	524.4	507.4	9.69	523.4	[M+H]+	-	LysoPC 18:0	Lipids_Glycerophospholipids	821000	986000	1090000	3820000	1420000	3990000	1850000	1680000	1150000	1910000	2040000	1650000	1820000	1200000	1010000
pmb2388	524.1	507.4	8.84	523.1	[M+H]+	-	LysoPC 18:0 (2n isomer)	Lipids_Glycerophospholipids	3550000	4420000	4230000	12500000	3050000	15400000	5700000	5850000	6010000	9850000	11600000	7660000	7150000	6730000	5330000
pmb0882	522.1	125.5	9.04	521.1	[M+H]+	-	LysoPC 18:1	Lipids_Glycerophospholipids	296000	446000	387000	487000	101000	481000	228000	235000	158000	351000	351000	178000	166000	242000	234000
pmb0859	522.4	184.5	8.86	521.4	[M+H]+	-	LysoPC 18:1 (2n isomer)	Lipids_Glycerophospholipids	1810000	2340000	2250000	5700000	1650000	7040000	2970000	2990000	3010000	4760000	5740000	3760000	3690000	3600000	2770000
pmb0852	520.3	502.3	8.36	519.3	[M+H]+	-	LysoPC 18:2	Lipids_Glycerophospholipids	2060000	2470000	2550000	2190000	632000	2070000	1060000	1070000	973000	1550000	1590000	964000	910000	1290000	1170000
pmb0873	520	125	8.19	519	[M+H]+	-	LysoPC 18:2 (2n isomer)	Lipids_Glycerophospholipids	290000	390000	386000	752000	261000	1000000	517000	478000	501000	604000	758000	606000	537000	552000	389000
pmb0854	518.3	459.6	8.74	517.3	[M+H]+	-	LysoPC 18:3	Lipids_Glycerophospholipids	7910000	10200000	11900000	13400000	8500000	13500000	14900000	14700000	12600000	14200000	16600000	11700000	11500000	12200000	12600000
pmb0865	518.2	500.3	7.67	517.2	[M+H]+	-	LysoPC 18:3 (2n isomer)	Lipids_Glycerophospholipids	1130000	1570000	1510000	3000000	1140000	3200000	2250000	1940000	2050000	2530000	3240000	2910000	2560000	2060000	1800000
pmb2228	538.1	184.5	6.87	537.1	[M+H]+	-	LysoPC 19:0	Lipids_Glycerophospholipids	58200	59100	54300	215000	105000	256000	60100	76500	64400	122000	178000	126000	170000	121000	92800
pmd0145	550.4	245.1	9.9	549.4	[M+H]+	-	LysoPC 20:1	Lipids_Glycerophospholipids	158000	174000	182000	672000	169000	855000	248000	213000	253000	596000	653000	418000	375000	291000	240000
pmd0144	550.4	245.1	9.81	549.4	[M+H]+	-	LysoPC 20:1 (2n isomer)	Lipids_Glycerophospholipids	158000	155000	178000	654000	170000	831000	230000	214000	251000	574000	618000	418000	383000	275000	247000
pmc0960	544.4	544.4	8.89	543.4	[M+H]+	-	LysoPC 20:4	Lipids_Glycerophospholipids	820000	1040000	1190000	4490000	990000	5390000	1940000	2210000	1480000	4370000	4110000	2620000	2290000	2630000	1910000
pmb0864	426.3	285.8	7.63	425.3	[M+H]+	-	LysoPE 14:0	Lipids_Glycerophospholipids	1710000	1600000	1660000	953000	638000	602000	584000	785000	489000	745000	525000	498000	953000	1070000	1180000
pmd0158	424.2	285.8	7.37	425.2	[M-H]-	-	LysoPE 14:0 (2n isomer)	Lipids_Glycerophospholipids	649000	692000	761000	2550000	1350000	2770000	629000	771000	547000	1960000	2190000	1500000	1800000	1600000	921000
pmb0876	454.2	314	8.68	453.2	[M+H]+	-	LysoPE 16:0	Lipids_Glycerophospholipids	8270000	8890000	9560000	10400000	9950000	13000000	9870000	10300000	9540000	13600000	18600000	14600000	13700000	8380000	9310000
pmd0160	452.3	255.3	8.55	453.3	[M-H]-	-	LysoPE 16:0 (2n isomer)	Lipids_Glycerophospholipids	1330000	1750000	1840000	2500000	1170000	2000000	1200000	1200000	955000	1800000	1760000	1150000	1680000	1630000	1250000
pmb0883	482.1	341.9	9.8	481.1	[M+H]+	-	LysoPE 18:0	Lipids_Glycerophospholipids	144000	156000	141000	373000	387000	545000	323000	289000	287000	486000	1010000	543000	452000	244000	249000
pmb0880	482.1	314	8.92	481.1	[M+H]+	-	LysoPE 18:0 (2n isomer)	Lipids_Glycerophospholipids	5580	4870	8940	10800	9160	10700	2530	3880	2190	4320	4770	3520	5820	4080	5690
pmb0877	480.1	339.9	8.8	479.1	[M+H]+	-	LysoPE 18:1	Lipids_Glycerophospholipids	1920000	2230000	2290000	6280000	1870000	8840000	3510000	3810000	3360000	7050000	8260000	5760000	4570000	3970000	3180000
pmb0856	480.5	339.9	8.8	479.5	[M+H]+	-	LysoPE 18:1 (2n isomer)	Lipids_Glycerophospholipids	1760000	2090000	2070000	5650000	1750000	7890000	3280000	3570000	3080000	6130000	7450000	5210000	4070000	3590000	2870000
pmb0874	478.6	337.9	8.32	477.6	[M+H]+	-	LysoPE 18:2 (2n isomer)	Lipids_Glycerophospholipids	7780000	8450000	8320000	7080000	2170000	6950000	3700000	3740000	3000000	6380000	6010000	3790000	3130000	3760000	3610000
pmb2363	357.2	339.9	8.69	356.2	[M+H]+	-	MAG (18:1) isomer1	Lipids_Glycerolipids	1490000	1160000	1190000	2290000	740000	2920000	1980000	2260000	2760000	2720000	1860000	1330000	940000	1850000	1660000
pmb0296	357.2	339.9	8.8	356.2	[M+H]+	-	MAG (18:1) isomer2	Lipids_Glycerolipids	1560000	1280000	1170000	2330000	720000	2970000	2070000	2290000	2870000	2750000	1830000	1320000	959000	1870000	1710000
pmb0890	355.1	337.9	10.45	354.1	[M+H]+	-	MAG (18:2)	Lipids_Glycerolipids	3500000	2170000	2030000	2850000	1700000	4010000	3780000	3780000	6680000	5150000	3860000	2720000	2310000	3360000	3030000
pmb0164	355.1	263.8	8.38	354.1	[M+H]+	-	MAG (18:2) isomer1	Lipids_Glycerolipids	478000	415000	420000	217000	161000	175000	259000	264000	249000	277000	180000	140000	147000	204000	197000
pmb2444	353.2	261.8	10	352.2	[M+H]+	-	MAG (18:3) isomer1	Lipids_Glycerolipids	23300000	16800000	15400000	10400000	6200000	12300000	12400000	13900000	17600000	15500000	11200000	7740000	9170000	12300000	12100000
pmb2325	353.1	261.8	8.33	352.1	[M+H]+	-	MAG (18:3) isomer2	Lipids_Glycerolipids	642000	486000	482000	802000	400000	1030000	1220000	1250000	1520000	640000	514000	424000	408000	580000	549000
pmb1605	353.3	335.8	8.55	352.3	[M+H]+	-	MAG (18:3) isomer3	Lipids_Glycerolipids	7420000	6350000	6720000	4420000	1650000	4300000	4110000	4780000	5010000	4980000	3750000	2200000	1960000	3160000	3280000
pmb1656	353.1	173.7	9.85	352.1	[M+H]+	-	MAG (18:3) isomer4	Lipids_Glycerolipids	143000	76200	72900	117000	59500	173000	157000	166000	245000	236000	152000	125000	112000	145000	135000
pmb0160	353.3	261.8	7.53	352.3	[M+H]+	-	MAG (18:3) isomer5	Lipids_Glycerolipids	3520000	2830000	2770000	3980000	1570000	5400000	6810000	6720000	7990000	5030000	3900000	2760000	2510000	3530000	3180000
pmb0149	351	259.8	6.62	350	[M+H]+	-	MAG (18:4) isomer1	Lipids_Glycerolipids	14900	10600	12300	25300	8160	13200	9	8940	8680	14800	9110	7990	19800	18200	26500
pmb1562	351	259.9	7.75	350	[M+H]+	-	MAG (18:4) isomer3	Lipids_Glycerolipids	98000	81600	76900	62800	43100	69400	82400	105000	105000	109000	78600	65100	58000	57600	63100
pmb2858	665.1	485.3	0.77	666.1	[M-H]-	C02052	Maltotetraose	Carbohydrates	8500	8270	8740	10400	10800	7510	9	9	9	9	10600	7990	9060	9470	9470
pme0443	493	331.7	2.87	493	Protonated	-	Malvidin 3-O-galactoside	Anthocyanins	97700	196000	168000	187000	128000	156000	273000	131000	245000	42700	122000	123000	108000	59300	71900
pme0444	493.2	331.6	2.87	493.2	Protonated	C12140	Malvidin 3-O-glucoside (Oenin)	Anthocyanins	232000	361000	380000	170000	9	201000	380000	395000	200000	266000	303000	319000	103000	182000	270000
pme2362	151	105	2.91	152.047	[M-H]-	C01984	Mandelic acid	Organic acids	57500	53100	49600	77100	56600	73800	27900	28600	38500	70900	53700	64300	78800	55600	58400
pme1450	231	144.1	4.61	232.121	[M-H]-	C01598	Melatonin	Tryptamine derivatives	133000	148000	171000	166000	269000	185000	141000	150000	114000	205000	222000	246000	176000	143000	108000
pme1014	445.3	281	10.71	444.303	[M+H]+	C00828	Menaquinone (K2)	Vitamins	10400000	14600000	15600000	10900000	7690000	6710000	8930000	13500000	7830000	11900000	9050000	15800000	9340000	22400000	23400000
pme2617	166	149.1	0.65	165.046	[M+H]+	-	Methionine sulfoxide	Amino acid derivatives	49500	45900	61500	55800	71800	55600	37000	32300	69300	43200	64000	60900	61700	68700	65800
pmb0818	206.1	147.5	2.48	205.1	[M+H]+	C05660	Methoxyindoleacetic acid	Indole derivatives	13800000	15400000	14800000	12300000	14700000	14300000	20700000	16700000	12600000	15100000	12200000	14300000	21100000	13700000	10800000
pme3255	179	138	7.3	178.099	[M+H]+	C10454	Methyleugenol	Hydroxycinnamoyl derivatives	138000	117000	99800	114000	122000	128000	108000	115000	104000	101000	121000	126000	125000	112000	103000
pme0486	117	100	1.32	118.027	[M-H]-	C02170	Methylmalonic acid	Organic acids	15800000	16000000	15900000	9980000	14100000	12600000	10000000	10300000	8790000	10700000	14200000	12400000	14100000	8570000	10900000
pma0214	479	317.3	3.84	478	[M+H]+	-	methylQuercetin O-hexoside	Flavonol	188000	361000	492000	218000	307000	219000	89400	362000	104000	106000	333000	250000	91000	128000	145000
pmb1626	534.4	262.9	9.15	533.4	[M+H]+	-	MGMG (18:2) isomer1	Lipids_Glycerolipids	2290000	3610000	3700000	2930000	725000	2420000	2740000	2680000	2320000	2640000	1720000	1040000	774000	2170000	1890000
pmb2383	534.1	338	8.99	533.1	[M+H]+	-	MGMG (18:2) isomer2	Lipids_Glycerolipids	265000	461000	436000	741000	196000	907000	1020000	1060000	1030000	562000	412000	343000	241000	606000	521000
pme3514	301	151.1	5.08	302.043	[M-H]-	C10105	Morin	Flavonol	201000	218000	221000	146000	747000	355000	135000	173000	110000	67600	86200	91500	126000	36200	47200
pme1480	319	319	4.39	318.038	[M+H]+	C10107	Myricetin	Flavonol	56200	57700	83300	120000	27300	87000	37800	18100	25500	184000	90600	222000	44200	44700	11500
pme1552	465.1	303.2	3.54	464.096	[M+H]+	C10108	Myricetin 3-O-rhamnoside (Myricitrin)	Flavonol	12800	20400	10500	21900	22600	24700	66300	141000	610000	119000	123000	164000	63000	240000	129000
pmb2643	225	207.2	10	226	[M-H]-	C08322	Myristoleic acid (C14:1)	Lipids_Fatty acids	36700	44700	47100	57500	54900	63900	25200	33300	26100	47600	41300	43400	33200	27700	29500
pmb0197	298.1	166.5	1.14	297.1	[M+H]+	-	N2-methylguanosine	Nucleotide and its derivates	34000	81100	67800	40400	43000	51200	104000	103000	87100	53300	55700	90700	92900	79200	61300
pme0122	189.2	84	1.02	188.116	[M+H]+	C02727	N6-Acetyl-L-lysine	Amino acid derivatives	689000	1030000	796000	646000	914000	814000	1160000	1180000	1090000	1020000	993000	973000	1550000	1330000	1530000
pme3336	382	134.1	2.17	383.108	[M-H]-	-	N6-Succinyl Adenosine	Nucleotide and its derivates	1180000	1410000	1520000	1280000	1130000	1260000	2050000	1560000	1680000	1280000	1200000	1350000	1040000	1060000	1250000
pmb0130	203	133.3	4.66	202	[M+H]+	-	N-Acetyl tryptamine	Phenolamides	29100	22100	27900	9	9	24100	75600	74400	70800	9	9	9	22300	15900	9
pme2786	219	160.1	3.23	218.106	[M+H]+	C00978	N-Acetyl-5-hydroxytryptamine	Tryptamine derivatives	337000	556000	573000	521000	864000	719000	543000	441000	420000	275000	340000	267000	454000	286000	311000
pme2559	174	88	1.19	175.048	[M-H]-	C01042	N-Acetylaspartate	Amino acid derivatives	46100	36800	51700	72500	55500	56500	56300	36400	43000	60100	51100	36100	64700	61500	104000
pme2755	222	138.1	0.6	221.09	[M+H]+	C00140	N-Acetyl-D-glucosamine	Carbohydrates	31200000	26800000	27600000	24200000	26900000	25000000	23100000	24100000	26900000	27200000	24100000	21800000	19200000	21100000	21400000
pmb3079	300.1	79	1.16	301.1	[M-H]-	C04256	N-Acetylglucosamine 1-phosphate	Others	46800	47300	51600	35000	38300	69900	47600	30800	36700	47200	42600	32600	51000	64800	66700
pme3194	118	76	1.2	117.043	[M+H]+	-	N-acetylglycine	Amino acid derivatives	678000	1620000	1920000	2060000	1660000	1410000	1240000	679000	660000	1120000	1700000	1500000	2060000	2430000	2530000
pme0075	188.1	102	1.16	189.064	[M-H]-	C00624	N-Acetyl-L-glutamic acid	Amino acid derivatives	163000	158000	160000	119000	110000	109000	271000	235000	461000	115000	94900	94400	180000	199000	160000
pme0252	172.1	130	3.41	173.105	[M-H]-	C02710	N-Acetyl-l-leucine	Amino acid derivatives	11800000	13700000	15200000	13500000	13000000	11000000	21700000	20500000	13700000	11500000	14400000	14700000	12700000	10300000	11300000
pme2427	222.1	163	2.61	223.085	[M-H]-	-	N-Acetyl-L-tyrosine	Amino acid derivatives	115000	109000	125000	86300	103000	78500	186000	158000	145000	95600	95100	92900	110000	97800	87000
pmb2561	190.1	84	2.43	191.1	[M-H]-	C02712	N-Acetylmethionine	Amino acid derivatives	51000	53200	47100	26000	30000	27700	109000	91400	83400	33600	41300	42900	50300	52800	48700
pme2693	131	71.9	0.72	130.111	[M+H]+	C02714	N-Acetylputrescine	Phenolamides	145000	240000	221000	180000	163000	268000	414000	278000	344000	127000	157000	179000	155000	179000	176000
pme3382	160	73.9	1.21	161.069	[M-H]-	-	N-Acetylthreonine	Amino acid derivatives	155000	157000	163000	184000	175000	161000	255000	188000	184000	121000	121000	107000	122000	140000	128000
pme2651	742.1	620.2	1.22	743.075	[M-H]-	C00006	NADP	Others	45200	51200	48000	24400	52100	33600	54100	61900	86600	61400	51600	54300	37000	33200	25000
pme0376	271.1	151	5.54	272.068	[M-H]-	C00509	Naringenin	Flavanone	1050000	1120000	1230000	1580000	2180000	1930000	610000	786000	638000	534000	558000	347000	385000	305000	318000
pme0372	435.1	273.1	4.17	434.121	[M+H]+	C09099	Naringenin 7-O-glucoside (Prunin)	Flavanone	11500000	12000000	11100000	7560000	10400000	9760000	15100000	13700000	14500000	8450000	9940000	9330000	9800000	9150000	8050000
pme0331	581.2	57.1	3.92	580.179	[M+H]+	C09789	Naringenin 7-O-neohesperidoside (Naringin)	Flavanone	176000	249000	299000	237000	348000	293000	254000	292000	257000	188000	350000	319000	348000	238000	304000
pme2957	271.1	151.1	5.45	272.069	[M-H]-	C06561	Naringenin chalcone	Flavanone	162000	158000	167000	216000	429000	312000	729000	772000	766000	264000	392000	342000	262000	343000	278000
pma0724	435.1	339.7	3.74	434.1	[M+H]+	-	Naringenin C-hexoside	Flavone C-glycosides	1910000	2220000	2230000	1840000	1860000	2300000	3130000	2840000	3530000	1290000	1420000	1270000	1610000	1740000	1440000
pma0791	521	317.6	4.46	520	[M+H]+	-	Naringenin O-malonylhexoside	Flavanone	42500	89100	86400	78000	149000	53900	133000	102000	47700	67200	109000	129000	88300	46200	61900
pma0101	293.2	234.5	2.5	292.2	[M+H]+	-	N-Caffeoyl agmatine	Phenolamides	38600	32300	27200	110000	41400	51500	47700	46600	44900	11400	9	9	9	24300	9
pmb0772	307.1	131.4	5.89	306.1	[M+H]+	-	N-Cinnamoyl serotonin	Tryptamine derivatives	7530	4970	4820	5020	3410	3910	10800	10900	9250	7950	3690	9370	5280	9	9
pme1816	353	191.1	2.58	354.095	[M-H]-	C17147	Neochlorogenic acid (5-O-Caffeoylquinic acid)	Quinate and its derivatives	1360000	1400000	1510000	682000	1860000	1400000	1770000	1230000	1670000	784000	1070000	1060000	1540000	1310000	1310000
pmb0496	307.2	177.5	2.71	306.2	[M+H]+	C18325	N-Feruloyl agmatine	Phenolamides	34600	49100	49800	53500	67500	40500	42600	50500	57800	18100	47600	36300	46400	38100	45300
pmb0907	265.1	177.5	2.44	264.1	[M+H]+	C10497	N-Feruloyl putrescine	Phenolamides	65300	89700	106000	121000	95800	125000	39900	50800	9	80600	90300	122000	130000	101000	131000
pmb0325	321.1	177.5	2.82	320.1	[M+H]+	-	N-Feruloyl spermidine	Phenolamides	6780000	10600000	10800000	8840000	5260000	8540000	8270000	6670000	7650000	5820000	10200000	10600000	6410000	12600000	12300000
pmb0771	314	177.5	4.87	313	[M+H]+	C02717	N-Feruloyl tyramine	Phenolamides	24200	19100	18100	9	9920	9	11200	9	10500	9	28200	111000	7340	31200	9
pme1313	237.1	146.1	2.05	236.08	[M+H]+	C02700	N'-Formylkynurenine	Amino acid derivatives	91300	118000	114000	39200	27800	85400	107000	74200	104000	28500	113000	77100	30600	95800	11900
pme0191	189.1	86	1.92	188.116	[M+H]+	C02155	N-Glycyl-L-leucine	Amino acid derivatives	156000	160000	164000	144000	9	154000	308000	206000	280000	9	222000	9	9	92100	9
pmb0800	123.1	80.3	1.49	122.1	[M+H]+	C00153	Niacinamide	Vitamins	6880000	9990000	9920000	11400000	23200000	15500000	6320000	5670000	4010000	5280000	8470000	5710000	11200000	4900000	5980000
pma3101	256.2	124	0.8	255.2	[M+H]+	C05841	Nicotinate ribonucleoside	Nicotinic acid derivatives	6280000	7970000	7450000	6630000	5970000	6670000	8590000	6880000	8340000	7600000	9380000	8190000	7490000	5050000	6900000
pme0496	122	77.9	1.14	123	[M-H]-	C00253	Nicotinic acid	Nicotinic acid derivatives	337000	346000	325000	385000	409000	352000	349000	319000	309000	354000	293000	278000	332000	295000	283000
pme1363	662.1	540.1	1.13	663.109	[M-H]-	C00003	Nicotinic acid adenine dinucleotide	Nucleotide and its derivates	276000	272000	221000	170000	794000	269000	347000	346000	238000	157000	178000	367000	263000	126000	102000
pme1709	138.1	78	3.69	137.048	[M+H]+	-	Nicotinic Acid Methyl Ester (Methyl Nicotinate)	Vitamins	3060000	2850000	2840000	1290000	961000	875000	1710000	1590000	1370000	1040000	917000	805000	764000	931000	1250000
pma1751	286	124.3	2.03	285	[M+H]+	-	Nicotinic acid-hexoside	Nicotinic acid derivatives	965000	2040000	1990000	1790000	1650000	1700000	4190000	3180000	3470000	707000	1930000	1950000	1490000	1330000	1060000
pme1518	403.1	373.1	7.02	402.132	[M+H]+	C10112	Nobiletin	Flavone	67500	58700	60700	49000	52200	98100	45500	60500	61200	67700	65800	61200	45100	45800	46300
pme2181	513.2	453.2	6.74	514.22	[M-H]-	C08773	Nomilin	Terpenoids	221000	246000	273000	19700	40600	9	975000	818000	340000	73400	49600	46300	208000	148000	86400
pmb0505	235.1	147.4	2.27	234.1	[M+H]+	-	N'-p-Coumaroyl putrescine	Phenolamides	83400	80800	68500	99300	77300	87800	137000	181000	94800	131000	147000	143000	120000	109000	9
pme2743	194.1	135.1	3.38	193.074	[M+H]+	C05598	N-Phenylacetylglycine	Amino acid derivatives	71400	70700	76400	66700	57300	158000	70900	49400	85600	53800	52100	66800	67100	86500	102000
pme0173	130.1	73.8	1.28	131.058	[M-H]-	-	N-Propionylglycine	Amino acid derivatives	130000	119000	157000	152000	159000	127000	179000	146000	133000	137000	122000	120000	80100	131000	89200
pma0104	369.1	207.5	3.72	368.1	[M+H]+	-	N-sinapoyl hydroxycoumarin	Coumarins	545000	477000	426000	590000	500000	557000	483000	458000	540000	829000	704000	254000	449000	436000	432000
pmb0494	295	207.6	2.7	294	[M+H]+	-	N-Sinapoyl putrescine	Phenolamides	18200	39900	31300	124000	56900	62000	66600	51100	48600	24700	55500	9	44100	47200	42900
pme0170	217.1	158.1	1.12	216.122	[M+H]+	-	Nα-Acetyl-L-arginine	Amino acid derivatives	368000	433000	252000	238000	227000	515000	316000	352000	381000	248000	427000	268000	405000	291000	277000
pme0137	187.2	127.1	1.17	188.08	[M-H]-	-	Nα-Acetyl-L-glutamine	Amino acid derivatives	396000	363000	379000	589000	298000	409000	365000	328000	472000	389000	303000	314000	329000	355000	436000
pmb1574	277.2	137.5	8.04	276.2	[M+H]+	-	Octadecadien-6-ynoic acid	Lipids_Fatty acids	22300	19700	14900	25100	41100	21200	41500	22200	23900	28100	40500	28800	22600	16200	14300
pmb1178	339.1	177.5	3.21	338.1	[M+H]+	-	O-Feruloyl 2-hydroxylcoumarin	Coumarins	142000	87700	143000	97100	213000	167000	153000	206000	166000	142000	172000	106000	105000	90700	183000
pmb0382	339.1	177.5	3.84	338.1	[M+H]+	-	O-Feruloyl 4-hydroxylcoumarin	Coumarins	411000	477000	438000	411000	474000	421000	465000	445000	534000	423000	341000	146000	371000	454000	543000
pmb0235	323.1	145.1	2.46	322.1	[M+H]+	-	O-Feruloyl coumarin	Coumarins	78200	123000	123000	9	9	9	73300	68100	98500	9	52500	9	9	94000	9
pma0253	477.1	315.5	5.27	476.1	[M+H]+	-	O-methylChrysoeriol 5-O-hexoside	Flavone	56000	80200	92000	80800	125000	105000	141000	153000	113000	81100	79000	72800	84400	63700	75800
pma6638	477.2	328	5.27	476.2	[M+H]+	-	O-methylChrysoeriol 7-O-hexoside	Flavone	66100	132000	92000	67600	93100	68700	112000	148000	147000	88900	92200	102000	105000	84800	65600
pma6218	419.1	383.9	3.81	418.1	[M+H]+	-	O-methylnaringenin C-pentoside	Flavone C-glycosides	326000	234000	208000	241000	149000	325000	232000	293000	271000	294000	245000	197000	332000	365000	327000
pmb3073	709.1	401.3	3.43	710.1	[M-H]-	-	O-p-Coumaroyl quinic acid O-rutinoside derivative	Quinate and its derivatives	99700	113000	127000	63100	61600	80500	157000	148000	232000	108000	84600	83300	140000	180000	119000
pmb1754	184	83.2	0.78	183	[M+H]+	C00588	O-Phosphocholine	Cholines	460000	408000	352000	325000	268000	381000	205000	200000	224000	347000	467000	221000	368000	287000	285000
pme2165	155	111	1.08	156.017	[M-H]-	C00295	Orotic acid	Vitamins	742000	732000	724000	847000	935000	774000	744000	736000	761000	792000	682000	685000	570000	598000	694000
pme3511	287.1	153.1	1.19	288.059	[M-H]-	-	Orotidine	Others	39800	53800	67500	70700	42000	26900	45200	41000	31300	27600	77300	66900	56900	101000	54200
pma0110	399	207.5	3.04	398	[M+H]+	-	O-Sinapoyl quinic acid	Quinate and its derivatives	140000	228000	201000	201000	148000	131000	138000	130000	132000	136000	167000	185000	168000	187000	163000
pme2589	159.1	58.8	1.17	160.037	[M-H]-	C00322	Oxoadipic acid	Organic acids	35600	27500	30100	85300	161000	117000	40100	55700	40300	82700	116000	121000	107000	90800	105000
pme2827	239	223	6.74	240.245	[M-H]-	C00517	Palmitaldehyde	Lipids_Fatty acids	13800000	13500000	14600000	8310000	8480000	5880000	7040000	10100000	9340000	9240000	10900000	20200000	9060000	25700000	21500000
pmb0247	137.3	94.3	3.19	136.3	[M+H]+	C00568	p-Aminobenzoate	Benzoic acid derivatives	420000	323000	368000	289000	334000	362000	598000	466000	486000	301000	325000	304000	444000	386000	328000
pme3478	277.1	146.2	2.75	278.13	[M-H]-	C00831	Pantetheine	Vitamins	93700	89500	93700	128000	148000	147000	182000	179000	229000	144000	162000	146000	192000	130000	129000
pme3840	204.1	71.7	0.82	205.131	[M-H]-	C05944	Pantothenol	Alcohols and polyols	43700	45400	45700	27600	31100	29400	57900	59000	59700	42100	30200	41700	56700	56800	45500
pmb0168	700.1	184.4	9.28	699.1	[M+H]+	-	PC 16:1/14:1	Lipids_Glycerophospholipids	46300	37100	30000	22600	73000	36200	50300	56400	34100	27600	34300	36600	44400	15600	20300
pme3456	149.1	131	4.12	148	[M+H]+	-	p-Coumaraldehyde	Hydroxycinnamoyl derivatives	858000	739000	619000	191000	348000	157000	1200000	1310000	1110000	574000	776000	1020000	1640000	411000	400000
pme1436	163	119	3.83	164.047	[M-H]-	C00811	p-Coumaric acid	Hydroxycinnamoyl derivatives	1980000	2310000	2580000	2090000	5150000	2760000	2470000	2380000	1690000	1100000	1590000	1440000	1380000	1300000	1230000
pmb3055	513.1	191.2	1.82	514.1	[M-H]-	-	p-Coumaroyl quinic acid O-glucuronic acid	Quinate and its derivatives	12400	10800	19900	9	20100	10300	29400	28600	28900	9	9	9	9	9	9
pme3305	149	130.1	3.5	150.068	[M-H]-	C02646	p-Coumaryl alcohol	Hydroxycinnamoyl derivatives	19700	27000	26000	23200	88100	35000	19200	15700	17900	8260	17200	11500	7100	6700	9830
pme1397	271	215.1	3.75	271.24	Protonated	C05904	Pelargonidin	Anthocyanins	35100	69700	60200	42400	67300	79800	116000	66400	70800	21000	77600	21200	117000	56200	54800
pme3392	433.1	271	2.75	433.1	Protonated	-	Pelargonidin 3-O-beta-D-glucoside（Callistephin chloride)	Anthocyanins	634000	639000	885000	415000	1830000	936000	877000	626000	872000	467000	680000	682000	1480000	464000	802000
pme1793	595	271.8	2.4	595	Protonated	C08725	Pelargonin	Anthocyanins	343000	957000	952000	759000	1130000	783000	1110000	934000	948000	237000	750000	897000	943000	887000	646000
pmb0563	301.1	273.6	3.98	301.1	Protonated	C08726	Peonidin	Anthocyanins	33400	25800	26300	33900	39700	50100	32100	24000	26400	29800	33000	34500	17800	26500	30000
pma1590	463.1	301.4	3	463.123	Protonated	-	Peonidin O-hexoside	Anthocyanins	7450000	9780000	10200000	7160000	17400000	12700000	7410000	5650000	5570000	5900000	11800000	16000000	13000000	6400000	8470000
pmb1240	503.2	311.8	3.74	502.2	[M+H]+	-	Phellodensin F	Others	3800000	6430000	6160000	3780000	4110000	4700000	11800000	9980000	10800000	3150000	4450000	3630000	5190000	5280000	4060000
pme2366	122.1	105	2.39	121.089	[M+H]+	C05332	Phenethylamine	Others	337000	442000	481000	419000	658000	489000	428000	499000	461000	244000	441000	376000	179000	153000	225000
pme0176	263.1	145.1	3.16	264.111	[M-H]-	C04148	Phenylacetyl-L-glutamine	Amino acid derivatives	5570	7380	8720	12100	15900	13800	4490	5550	3840	10400	8440	12700	4000	6260	6720
pme2698	313.4	120	3.52	312.147	[M+H]+	-	Phe-Phe	Amino acid derivatives	20000	24700	18200	23800	18100	13000	22900	22700	16200	11400	16700	9	16700	13400	20100
pme1201	273.1	167.1	5.52	274.084	[M-H]-	C00774	Phloretin	Flavanone	4510000	4290000	4050000	7240000	12200000	10300000	2250000	2840000	953000	2170000	1930000	1520000	2730000	722000	579000
pmb0829	98.9	81.1	0.89	97.9	[M+H]+	C00009	Phosphoric acid	Organic acids	1380000	2930000	2610000	3420000	3050000	3220000	2250000	2410000	2750000	1220000	2560000	2130000	3180000	2090000	2800000
pme0283	167	149.1	2.89	166.027	[M+H]+	C01606	Phthalic acid	Organic acids	250000	233000	256000	334000	326000	261000	224000	248000	213000	237000	265000	228000	251000	245000	236000
pmb1652	149	121.3	9.64	148	[M+H]+	-	Phthalic anhydride	Others	585000	729000	753000	670000	953000	739000	495000	739000	459000	669000	799000	694000	940000	800000	679000
pme1820	151	107.1	3.25	152.047	[M-H]-	C00642	p–Hydroxyphenyl acetic acid	Organic acids	211000	221000	232000	89800	134000	89600	75400	88100	70700	51900	68800	74400	73400	53500	9
pme2979	255.1	151.1	7.03	256.074	[M-H]-	C09827	Pinocembrin (Dihydrochrysin)	Flavanone	35500	38400	39800	5350	12100	7380	97500	87800	105000	23500	22500	34400	49200	14300	12000
pme1646	357.1	136.1	5.36	358.142	[M-H]-	-	Pinoresinol	Hydroxycinnamoyl derivatives	199000	200000	221000	107000	170000	125000	221000	202000	200000	243000	272000	259000	260000	214000	156000
pmb0782	86.1	56	1.16	85.1	[M+H]+	C01746	Piperidine	Alkaloids	3860000	5470000	5400000	4730000	7210000	6400000	9620000	8930000	7380000	3280000	3880000	4870000	4270000	3190000	3450000
pme0430	575	285.3	3.69	576.127	[M-H]-	-	Procyanidin A1	Proanthocyanidins	10700	11700	14000	10500	38000	15300	12800	14700	6540	8170	14800	15900	19700	9300	6770
pme0432	575	285.3	3.64	576.127	[M-H]-	C10237	Procyanidin A2	Proanthocyanidins	169000	147000	165000	132000	170000	151000	75900	67100	78500	146000	121000	146000	82300	137000	149000
pme0434	577	407.3	2.87	578.142	[M-H]-	-	Procyanidin B2	Proanthocyanidins	4430000	4020000	4410000	4550000	7950000	5240000	4970000	5160000	4720000	2600000	2900000	3540000	4530000	3140000	3200000
pme0436	577.1	407.3	2.87	578.142	[M-H]-	-	Procyanidin B3	Proanthocyanidins	4990000	4490000	4980000	5100000	9280000	5960000	6010000	5870000	5400000	3090000	3380000	3750000	5130000	3270000	3780000
pme2486	155	137	2.3	154.027	[M+H]+	C00230	Protocatechuic acid	Catechin derivatives	189000	200000	180000	256000	167000	347000	101000	90200	400000	149000	583000	173000	147000	193000	128000
pmb2831	315.1	153.2	2.53	316.1	[M-H]-	-	Protocatechuic acid O-glucoside	Catechin derivatives	3090000	3030000	3060000	3550000	6100000	5040000	1880000	1960000	5550000	1640000	2090000	2160000	2260000	2030000	2120000
pme2482	139.1	93	3.01	138.032	[M+H]+	C16700	Protocatechuic aldehyde	Catechin derivatives	3650000	3580000	3380000	3130000	6330000	5090000	2790000	2510000	2560000	1460000	2420000	2600000	2980000	1950000	2240000
pme3292	283	268.1	6.95	284.069	[M-H]-	C10521	Prunetin	Isoflavone	17300	20400	17500	25400	18900	16900	21600	23500	18700	17100	12800	15400	19300	22100	16300
pmb0889	279.3	201.5	8.91	278.3	[M+H]+	C08364	Punicic acid	Lipids_Fatty acids	3360000	4340000	4490000	3460000	5230000	2590000	5170000	4570000	2810000	4020000	5130000	5160000	3670000	2690000	3150000
pme0005	121	121	1.42	120.044	[M+H]+	C15587	Purine	Nucleotide and its derivates	26000	50900	35300	53700	59000	63700	49200	52300	42900	37100	58300	61200	34700	41500	44200
pme1383	170.1	134.1	1.11	169.074	[M+H]+	C00314	Pyridoxine	Vitamins	5100000	5680000	5430000	2390000	3120000	2710000	23600000	13200000	11000000	2580000	2040000	2410000	4270000	2960000	2690000
pmb0790	494.1	332.8	1.46	493.1	[M+H]+	-	Pyridoxine di-O-hexoside	Vitamins	30900	43200	32000	25600	23400	28400	56500	57200	56200	33700	34000	33200	78100	86300	62300
pmb0803	508.1	152.5	3.15	507.1	[M+H]+	-	Pyridoxine O-feruloyl hexoside	Vitamins	65300	159000	140000	91200	52200	118000	243000	179000	321000	62300	53600	70700	110000	218000	148000
pmb0789	332.1	314.7	1.14	331.1	[M+H]+	-	Pyridoxine O-glucoside	Vitamins	315000	717000	689000	476000	532000	561000	1430000	1120000	1050000	403000	510000	614000	803000	725000	733000
pme0118	110.1	65.9	2.88	111.032	[M-H]-	C05942	Pyrrole-2-carboxylic acid	Amino acid derivatives	24400	21400	24600	19100	68000	43700	9760	9600	6910	9	8520	8080	14700	9340	9050
pme0199	301	151.1	5.08	302.043	[M-H]-	C00389	Quercetin	Flavonol	202000	219000	239000	155000	716000	358000	166000	189000	185600	63500	85000	77900	39000	37400	36100
pme0361	435.1	303	3.96	434.085	[M+H]+	-	Quercetin 3-alpha-L-arabinofuranoside (Avicularin)	Flavonol	6450000	7050000	6530000	4970000	8470000	6210000	8130000	8280000	9950000	5180000	5550000	4030	5560000	5470000	5430000
pme3211	463	301.1	3.81	464.096	[M-H]-	C05623	Quercetin 3-O-glucoside (Isotrifoliin)	Flavonol	8370000	8570000	9530000	5410000	11200000	7410000	9820000	8400000	8480000	7220000	9560000	12100000	10500000	7970000	8870000
pme0202	611.2	303	3.56	610.153	[M+H]+	C05625	Quercetin 3-O-rutinoside (Rutin)	Flavonol	80800	111000	102000	678000	680000	631000	435000	580000	901000	18800	119000	121000	119000	89800	102000
pme3129	463	301	3.8	464.096	[M-H]-	-	Quercetin 4'-O-glucoside (Spiraeoside)	Flavonol	8070000	8630000	9180000	5130000	10600000	7290000	8980000	7570000	8180000	7140000	9000000	11000000	10200000	7430000	8760000
pmb0706	713.1	713.1	2.93	712.1	[M+H]+	-	Quercetin 5-O-malonylhexosyl-hexoside	Flavonol	61400	52300	55800	29400	67900	76900	56300	37000	111000	21200	40000	51600	60700	36800	107000
pmb0711	611.2	303.7	3.64	610.2	[M+H]+	-	Quercetin 7-O-rutinoside	Flavonol	636000	635000	683000	619000	844000	786000	770000	616000	872000	492000	521000	521000	605000	765000	765000
pmb3026	505.1	301.2	3.91	506.1	[M-H]-	-	Quercetin O-acetylhexoside	Flavonol	114000	153000	158000	20600	304000	212000	23500	97800	427000	12500	29900	218000	72300	23300	469000
pma0787	551.1	347.4	4.47	550.1	[M+H]+	-	Quercetin-3-(6''-malonyl)-Glucoside	Flavonol	41500	49700	54500	71600	67700	72400	82400	82100	58800	58200	65700	65800	67800	43300	39900
pme2036	191	85	1.13	192.063	[M-H]-	C00296	Quinic acid	Quinate and its derivatives	1580000	1680000	2030000	2180000	2110000	1830000	2120000	1890000	2200000	2320000	1780000	1530000	1400000	1560000	1460000
pme2367	109	80.9	3.37	108.021	[M+H]+	C00472	Quinone	Others	131000	224000	298000	241000	339000	264000	428000	464000	441000	260000	277000	376000	344000	369000	360000
pme1458	229.1	135	4.59	228.079	[M+H]+	C03582	Resveratrol	Hydroxycinnamoyl derivatives	41000	37700	34600	34400	66100	23500	31700	28500	21500	23500	27300	17100	32100	48600	44100
pme1952	377	243.2	3.21	376.138	[M+H]+	C00255	Riboflavin	Vitamins	3600000	3690000	3720000	2270000	2010000	2380000	5450000	5470000	5960000	2870000	3320000	4580000	2900000	2370000	2100000
pma6455	229	157.1	1.05	230	[M-H]-	C00117	Ribulose-5-phosphate	Carbohydrates	78400	80100	95800	32600	52200	48500	97600	58500	99500	106000	75500	39700	102000	108000	88700
pmb0545	477.1	315.6	3.31	477.1	Protonated	-	Rosinidin O-hexoside	Anthocyanins	186000	331000	260000	281000	263000	309000	404000	419000	525000	234000	186000	207000	248000	266000	193000
pme0085	359.3	161	4.15	360.3	[M-H]-	C01850	Rosmarinic acid	Organic acids	37800	41600	47200	53600	27900	35200	35700	34600	25900	49500	36800	57600	54300	29700	49700
pme3451	395.1	213.2	8.09	394.142	[M+H]+	C07593	Rotenone	Isoflavone	11500	5020	7420	9120	15400	8620	12600	12800	6720	7770	7670	7180	9610	8650	5580
pme1286	385	136.1	1.31	384.122	[M+H]+	C00021	S-(5'-Adenosy)-L-homocysteine	Amino acid derivatives	263000	386000	389000	177000	352000	244000	614000	576000	542000	236000	439000	546000	674000	270000	247000
pme2735	399.2	250.1	0.76	398.137	[M+H]+	C00019	S-(5'-Adenosyl)-L-methionine	Amino acid derivatives	1190000	1350000	1130000	434000	871000	983000	2640000	2280000	3400000	838000	1970000	1740000	1570000	405000	441000
pme1242	322.4	176.1	1.23	321.1	[M+H]+	C11347	S-(methyl)glutathione	Amino acid derivatives	149000	184000	197000	112000	167000	113000	412000	384000	364000	107000	151000	194000	213000	186000	223000
pme1662	287.1	287.1	6.92	286.084	[M+H]+	C09833	sakuranetin	Flavone	18800	22000	13700	31100	36800	32400	13100	15100	11400	33700	31200	28400	14900	8910	17800
pme2444	493.5	295.1	4.65	494.121	[M-H]-	C10492	Salvianolic acid	Others	8500	10400	10000	17900	8390	14800	9	9	9	8670	9	4710	9	7020	9620
pme2993	193.1	178.1	4	192.042	[M+H]+	C01752	Scopoletin (7-Hydroxy-5-methoxycoumarin)	Coumarins	1280000	1430000	1320000	1270000	4560000	2470000	684000	768000	837000	610000	845000	624000	974000	494000	311000
pma0249	479.1	302.8	3.54	478.1	[M+H]+	-	Selgin 5-O-hexoside	Flavone	626000	1090000	942000	427000	449000	322000	177000	596000	9	369000	861000	9	386000	417000	532000
pme0397	173.1	92.9	0.94	174.053	[M-H]-	C00493	Shikimic acid	Organic acids	281000	330000	316000	235000	248000	256000	225000	212000	229000	331000	404000	504000	423000	261000	273000
pme1698	225.1	149.1	3.74	224.069	[M+H]+	C00482	Sinapic acid	Hydroxycinnamoyl derivatives	802000	823000	909000	1590000	733000	1190000	1340000	1135000	1176000	972000	816000	814000	301000	684000	320000
pme3446	209.1	149.1	4.43	208	[M+H]+	-	Sinapinaldehyde	Hydroxycinnamoyl derivatives	3070000	3110000	3100000	3580000	6550000	5070000	1250000	2360000	1820000	3540000	4120000	4420000	3640000	2620000	2580000
pmb0242	310	251.6	2.96	310	Protonated	C00933	Sinapoylcholine	Cholines	77800	146000	112000	77200	307000	125000	137000	116000	83100	79100	90100	118000	112000	93500	57500
pme3123	209	179.1	3.83	210.089	[M-H]-	C02325	Sinapyl alcohol	Hydroxycinnamoyl derivatives	205000	222000	226000	251000	839000	435000	159000	154000	193000	117000	151000	98500	82000	76300	88400
pme3400	447.1	285.1	5.18	446.121	[M+H]+	C05376	Sissotrin	Isoflavone	85500	46500	60300	86400	119000	74000	51300	63200	159000	75500	49900	78700	47600	75700	92300
pma6270	258.2	125.2	0.8	258.2	Protonated	C00670	sn-Glycero-3-phosphocholine	Cholines	72700	65400	68800	41200	178000	75000	37900	30200	71800	66100	112000	64100	140000	88200	110000
pmb0488	146.2	72.1	0.57	145.2	[M+H]+	C00315	Spermidine	Phenolamides	212000	143000	72400	176000	152000	183000	144000	86300	174000	69300	109000	148000	165000	102000	147000
pmd0017	203	112	0.6	202	[M+H]+	C00750	Spermine	Phenolamides	3900000	7630000	8020000	8350000	7630000	7870000	8770000	9070000	7550000	5790000	7690000	8490000	8140000	7890000	8450000
pme1980	175.1	83.1	3.7	174.089	[M+H]+	C08278	Suberic acid	Organic acids	108000	110000	112000	167000	187000	183000	82500	52500	85700	99900	105000	86300	62700	57000	91700
pme1830	117	99.9	1.31	118.027	[M-H]-	C00042	Succinic acid	Organic acids	16200000	15800000	15700000	10200000	14400000	12600000	10000000	10600000	9170000	10300000	13100000	12300000	14700000	8780000	10700000
pmc0304	384.1	252.2	2.19	383.1	[M+H]+	-	Succinyladenosine	Nucleotide and its derivates	403000	724000	663000	715000	584000	761000	926000	713000	847000	452000	693000	675000	575000	534000	647000
pmb2835	181.1	151.1	4.02	182.1	[M-H]-	-	Syringaldehyde	Hydroxycinnamoyl derivatives	136000	140000	160000	296000	407000	281000	70000	89000	45900	155000	147000	106000	166000	105000	119000
pmb2556	345.1	167.2	2.35	346.1	[M-H]-	-	Syringaldehyde O-glucoside	Others	58300	51700	55200	65900	57200	63400	57400	56000	65100	47800	52200	60900	53600	43400	60900
pmb0569	509.2	347.6	4.01	508.2	[M+H]+	-	Syringetin 5-O-hexoside	Flavone	1600000	2170000	2400000	1590000	4090000	1600000	1180000	1090000	921000	1550000	3170000	2910000	2780000	1850000	2390000
pmb0602	509.3	283.6	4.1	508.3	[M+H]+	-	Syringetin 7-O-hexoside	Flavone	1540000	2150000	2190000	1530000	3780000	1520000	1140000	1030000	1000000	1720000	2800000	2910000	2770000	1540000	2370000
pme0409	199.1	140.1	3.35	198.053	[M+H]+	C10833	Syringic acid	Hydroxycinnamoyl derivatives	840000	774000	813000	1370000	2440000	1780000	526000	548000	341000	563000	532000	474000	764000	442000	517000
pmb3107	359.1	197.1	2.34	360.1	[M-H]-	-	Syringic acid O-glucoside	Benzoic acid derivatives	9850000	9820000	9730000	9800000	9960000	11500000	11800000	11000000	11500000	7250000	7360000	7980000	7470000	7510000	8850000
pme1434	371.1	209.2	2.76	372.142	[M-H]-	C01533	Syringin	Hydroxycinnamoyl derivatives	549000	543000	612000	533000	629000	437000	695000	677000	548000	572000	524000	766000	527000	549000	703000
pme1550	373.1	373.1	7.5	372.121	[M+H]+	C10190	Tangeretin	Flavone	48800	39200	32000	27300	38400	44800	27300	36600	36500	46000	36900	39800	35000	24800	29300
pme3069	556.3	371.2	10.22	555.284	[M+H]+	C05122	Taurocholic acid	Organic acids	187000	195000	173000	153000	186000	177000	161000	160000	204000	188000	184000	189000	178000	183000	174000
pme0281	165	121.1	3	166.027	[M-H]-	C06337	Terephthalic acid	Organic acids	1960000	2170000	2410000	2080000	2520000	2480000	1200000	1410000	1220000	1900000	2610000	2600000	2550000	1910000	2150000
pme2155	181	67	2.38	180	[M+H]+	C07480	Theobromine	Alkaloids	2200000	1640000	1770000	2200000	1630000	1990000	2050000	2150000	2340000	1570000	1650000	1360000	1310000	1270000	1560000
pme0264	243.1	127.1	2.08	242.09	[M+H]+	C00214	Thymidine	Nucleotide and its derivates	412000	546000	583000	468000	380000	511000	485000	367000	401000	211000	390000	353000	338000	534000	36800
pme0031	127	110	1.56	126.043	[M+H]+	C00178	Thymine	Nucleotide and its derivates	840000	1260000	1330000	3400000	6430000	3990000	511000	550000	241000	434000	896000	472000	1260000	370000	446000
pme3009	175	98.9	0.59	174.016	[M+H]+	-	trans-Citridic acid	Organic acids	31800	47200	39200	89800	80200	62800	76500	69000	70200	42200	50400	50400	105000	100000	109000
pmb3088	421.1	241.2	0.69	422.1	[M-H]-	C00689	Trehalose 6-phosphate	Carbohydrates	21900	24800	29500	37600	33300	39000	20000	17700	14000	41200	41100	31300	40500	48900	46200
pme3303	303	301.5	4.49	302.043	[M+H]+	C10192	Tricetin	Flavone	41200	38200	30900	27300	48600	50400	72300	60300	96700	31100	62100	42900	78900	32200	15600
pma0795	551	347.4	4.52	550	[M+H]+	-	Tricetin O-malonylhexoside	Flavone	17300	35500	20100	22400	37400	22100	19000	11400	9	26600	27900	48300	32600	23100	19100
pmb0277	331.1	315.8	5.69	330.1	[M+H]+	-	Tricin	Flavone	201000	193000	184000	68000	722000	124000	29400	44100	67400	67200	287000	220000	175000	240000	182000
pmb3047	657.1	495.3	4.51	658.1	[M-H]-	-	Tricin 4'-O-(syringyl alcohol) ether 5-O-hexoside	Flavonolignan	77500	76300	79900	80500	103000	80400	53700	52100	51100	87800	79600	89800	85100	86400	78800
pmb0746	527.1	331.7	5.79	526.1	[M+H]+	-	Tricin 4'-O-β-guaiacylglycerol	Flavonolignan	20800	21800	16000	18400	107000	11600	5940	6810	5440	10300	90400	31200	22800	34000	28700
pmb0732	669.1	669	3.71	668.1	[M+H]+	-	Tricin 5-O-feruloylhexoside	Flavone	7330	13200	6630	2430	11000	7660	6070	16000	9940	10700	8350	16300	28300	9660	20300
pmb3042	491.1	329.3	3.94	492.1	[M-H]-	-	Tricin 5-O-hexoside	Flavone	31000	37900	38700	35900	37800	32800	40100	61000	42000	29500	33500	37500	42400	9	34100
pmb3046	491.1	431.2	4.21	492.1	[M-H]-	-	Tricin 7-O-hexoside	Flavone	3080000	3180000	3580000	4040000	3530000	3230000	2720000	3240000	2300000	3460000	4180000	4110000	2040000	2100000	2590000
pmb3045	505.1	330.3	4.14	506.1	[M-H]-	-	Tricin O-glucuronic acid	Flavone	235000	266000	263000	202000	183000	211000	420000	354000	371000	263000	206000	286000	245000	169000	187000
pma6586	567.3	406	3.99	566.3	[M+H]+	-	Tricin O-glycerylhexoside	Flavone	68800	71500	104000	89500	71500	65800	111000	104000	173000	67400	66400	61300	128000	104000	81900
pma0757	565.3	564.8	4.16	564.3	[M+H]+	-	Tricin O-oxalylhexoside	Flavone	27800	35800	23900	20400	41500	18400	41500	44400	33700	24200	28700	28800	33300	12400	28200
pmb0724	477.1	331.8	4.94	476.1	[M+H]+	-	Tricin O-rhamnoside	Flavone	36500	34300	26500	21000	27800	38100	16300	45900	47100	36800	31400	28800	43100	32700	28000
pma0779	725.2	331.7	4.38	724.2	[M+H]+	-	Tricin O-rhamnosyl-O-malonylhexoside	Flavone	32400	34400	37000	27400	50800	24600	23300	7340	24700	28600	29100	48200	34100	14300	5430
pmb3041	521.1	329.3	3.74	522.1	[M-H]-	-	Tricin O-saccharic acid	Flavone	489000	507000	569000	258000	390000	332000	910000	756000	631000	399000	384000	477000	627000	577000	479000
pmb3028	535	329.4	3.68	536	[M-H]-	-	Tricin O-sinapic acid	Flavone	41900	51200	54200	61800	63600	52300	71900	88000	88900	69600	77600	46100	75400	68700	50100
pma6372	643.1	332	4.83	642.1	[M+H]+	-	Tricin O-vanilloylhexoside	Flavone	12400	11600	13400	14600	7100	11200	15100	9050	16800	17600	5890	6100	6830	20000	13400
pme2268	138	137.9	0.79	137.048	[M+H]+	C01004	Trigonelline	Alkaloids	14400000	20700000	20400000	14400000	11100000	12400000	46400000	32600000	27000000	10000000	16000000	12400000	17300000	15700000	15900000
pme0258	113	95.9	1.19	112.027	[M+H]+	C00106	Uracil	Nucleotide and its derivates	9090000	13200000	12100000	13400000	7890000	14400000	11500000	8940000	11300000	11100000	20700000	15500000	17900000	12500000	14700000
pme3146	145.1	102	1.38	146.069	[M-H]-	-	Ureidoisobutyric acid	Organic acids	30400	23800	28000	12500	9680	7170	13500	16300	6240	6720	7610	9	6600	6120	6940
pme1063	243.1	110	1.19	244.07	[M-H]-	C00299	Uridine	Nucleotide and its derivates	5510000	5670000	6290000	6320000	2590000	5860000	6570000	4800000	7040000	7400000	6930000	5410000	7140000	6700000	6820000
pme3007	403	159	0.68	404.161	[M-H]-	C00015	Uridine 5’-diphosphate	Nucleotide and its derivates	32000	32900	31700	31300	40600	31600	47200	36400	32300	26600	25200	39000	37900	35800	25900
pmb2922	565.1	323.3	1.12	566.1	[M-H]-	C00029	Uridine 5'-diphospho-D-glucose	Nucleotide and its derivates	1740000	2090000	2750000	1690000	4080000	1790000	2440000	3200000	2220000	2230000	1560000	3380000	2500000	2940000	1970000
pme3188	323	78.8	1.23	324.036	[M-H]-	C00105	Uridine 5'-monophosphate	Nucleotide and its derivates	72800	79900	99100	97200	135000	73500	48800	71400	38300	60300	65300	85300	81400	68700	88800
pmb3110	167	152.1	3.29	168	[M-H]-	C06672	Vanillic acid	Hydroxycinnamoyl derivatives	87300	124000	121000	234000	243000	186000	73000	61700	44200	131000	136000	95600	154000	171000	131000
pme0413	151	136.1	3.97	152.047	[M-H]-	C00755	Vanillin	Benzoic acid derivatives	3160000	3660000	3970000	3820000	9470000	5400000	2780000	3010000	1490000	1620000	2570000	2340000	3440000	2070000	2560000
pma6558	313.1	298.3	7.23	314.1	[M-H]-	-	Velutin	Flavone	14500	12400	8900	19200	20700	16500	20500	13500	13100	6600	6790	6300	10300	6990	7990
pmb2996	489.1	313.2	3.75	490.1	[M-H]-	-	Velutin O-glucuronic acid	Flavone	23700	32500	27300	31200	24000	42400	32700	41300	42100	23000	13300	21100	26000	19600	31800
pme3224	577	413.1	3.57	578.164	[M-H]-	C12628	Vitexin 2''-O-beta-L-rhamnoside	Flavone C-glycosides	55900	48900	49800	30500	36600	43200	48700	33100	37100	31300	28000	26800	31000	40300	32700
pme0256	151	108	1.17	152.033	[M-H]-	C00385	Xanthine	Nucleotide and its derivates	363000	384000	430000	355000	422000	341000	824000	534000	637000	234000	233000	248000	408000	327000	385000
pme1294	283	151.1	1.77	284.076	[M-H]-	C01762	Xanthosine	Nucleotide and its derivates	1360000	1510000	1520000	9	1260000	1020000	2990000	2350000	2620000	9	9	938000	9	9	1120000
pme0513	151	70.8	0.77	152.069	[M-H]-	C00379	Xylitol	Alcohols and polyols	134000	126000	135000	169000	174000	183000	96700	86400	110000	178000	212000	173000	120000	80700	112000
pmb5304	277.1	233.7	10.56	278.1	[M-H]-	C06427	α-Linolenic acid	Lipids_Fatty acids	7390	7730	6390	6580	5990	5720	8730	7620	7660	9720	8360	7880	7310	7340	9440
pme0163	335.1	122.8	0.79	334.057	[M+H]+	C00455	β-Nicotinamide mononucleotide	Nucleotide and its derivates	351000	596000	582000	291000	219000	375000	463000	439000	427000	404000	921000	733000	572000	621000	367000
pme3970	243	153.1	1.2	244.07	[M-H]-	C02067	β-Pseudouridine	Nucleotide and its derivates	539000	527000	595000	584000	289000	605000	628000	457000	617000	682000	678000	509000	698000	612000	607000
pme3011	104.1	87	0.77	103.063	[M+H]+	C00334	γ-aminobutyric acid	Organic acids	1350000	2370000	2340000	1770000	1790000	1840000	3270000	2930000	3150000	1530000	1830000	2220000	1990000	1670000	2070000
pme0113	251.3	84	1.12	250.062	[M+H]+	C00669	γ-Glu-Cys	Amino acid derivatives	13700	27200	22800	7000	20400	18500	23200	23800	26800	11800	18700	26900	28700	10900	15400
